# Supplementary material for: Impacts of Rumen Degradable or Undegradable Protein Supplementation on Supplement Intake and Performance of Yearling Heifers and Cows Grazing Dryland Pastures
Source: Animals (Basel). 2022 Nov 29;12(23):3338. doi: 10.3390/ani12233338 (PMC9736360; doi:10.3390/ani12233338)
Supplement: Supplementary file 1 [file animals-12-03338-s001.zip]

Archive with 2 entries (2 files):
- Supplementary File S1 Intake_analysis.csv
- Supplementary File S2 Body weight and condition.csv
