# Supplementary material for: Impacts of Rumen Degradable or Undegradable Protein Supplementation on Supplement Intake and Performance of Yearling Heifers and Cows Grazing Dryland Pastures
Source: Animals (Basel). 2022 Nov 29;12(23):3338. doi: 10.3390/ani12233338 (PMC9736360; doi:10.3390/ani12233338)
Supplement: Supplementary file 1 [file animals-12-03338-s001.zip › Supplementary File S1 Intake_analysis.csv]

Animal_Treat	Animal_Type	Start_day	Feeder_Type	Period	Weight_kg	Day	StartTime	EndTime	DurationSec	Intake_g
SP	Cow	6/8/2020	Cow	P1	414	6/8/2020	6/8/2020 0:00	6/8/2020 0:01	27	22.6796185
ALT	Cow	6/8/2020	Cow	P1	422	6/8/2020	6/8/2020 0:13	6/8/2020 0:15	89	54.4310844
ALT	Cow	6/8/2020	Cow	P1	521	6/8/2020	6/8/2020 0:17	6/8/2020 0:18	32	4.5359237
SP	Cow	6/8/2020	Cow	P1	404	6/8/2020	6/8/2020 0:23	6/8/2020 0:25	141	40.8233133
ALT	Cow	6/8/2020	Cow	P1	521	6/8/2020	6/8/2020 0:24	6/8/2020 0:26	114	31.7514659
SP	Cow	6/8/2020	Cow	P1	555	6/8/2020	6/8/2020 0:29	6/8/2020 0:31	115	31.7514659
ALT	Cow	6/8/2020	Cow	P1	521	6/8/2020	6/8/2020 0:32	6/8/2020 0:53	1230	276.6913457
SP	Cow	6/8/2020	Cow	P1	469	6/8/2020	6/8/2020 1:00	6/8/2020 1:00	6	0
SP	Cow	6/8/2020	Cow	P1	428	6/8/2020	6/8/2020 1:03	6/8/2020 1:09	308	63.5029318
SP	Cow	6/8/2020	Cow	P1	404	6/8/2020	6/8/2020 1:14	6/8/2020 1:16	137	86.1825503
SP	Cow	6/8/2020	Cow	P1	555	6/8/2020	6/8/2020 1:17	6/8/2020 1:17	28	9.0718474
ALT	Cow	6/8/2020	Cow	P1	469	6/8/2020	6/8/2020 1:24	6/8/2020 1:25	66	31.7514659
ALT	Cow	6/8/2020	Cow	P1	469	6/8/2020	6/8/2020 2:24	6/8/2020 2:24	6	4.5359237
ALT	Cow	6/8/2020	Cow	P1	469	6/8/2020	6/8/2020 2:32	6/8/2020 2:34	103	31.7514659
SP	Cow	6/8/2020	Cow	P1	468	6/8/2020	6/8/2020 2:33	6/8/2020 2:33	17	18.1436948
ALT	Cow	6/8/2020	Cow	P1	445	6/8/2020	6/8/2020 2:35	6/8/2020 2:35	6	9.0718474
SP	Cow	6/8/2020	Cow	P1	468	6/8/2020	6/8/2020 2:36	6/8/2020 2:36	7	0
ALT	Cow	6/8/2020	Cow	P1	434	6/8/2020	6/8/2020 2:45	6/8/2020 2:45	42	9.0718474
ALT	Cow	6/8/2020	Cow	P1	438	6/8/2020	6/8/2020 2:48	6/8/2020 2:53	297	81.6466266
ALT	Cow	6/8/2020	Cow	P1	434	6/8/2020	6/8/2020 2:49	6/8/2020 2:49	7	4.5359237
ALT	Cow	6/8/2020	Cow	P1	438	6/8/2020	6/8/2020 2:51	6/8/2020 2:51	7	0
ALT	Cow	6/8/2020	Cow	P1	434	6/8/2020	6/8/2020 2:52	6/8/2020 2:53	75	4.5359237
ALT	Cow	6/8/2020	Cow	P1	434	6/8/2020	6/8/2020 2:55	6/8/2020 2:57	70	4.5359237
ALT	Cow	6/8/2020	Cow	P1	438	6/8/2020	6/8/2020 2:55	6/8/2020 2:55	6	4.5359237
ALT	Cow	6/8/2020	Cow	P1	434	6/8/2020	6/8/2020 3:02	6/8/2020 3:03	25	18.1436948
ALT	Cow	6/8/2020	Cow	P1	434	6/8/2020	6/8/2020 3:02	6/8/2020 3:02	8	0
ALT	Cow	6/8/2020	Cow	P1	441	6/8/2020	6/8/2020 3:19	6/8/2020 3:19	9	13.6077711
ALT	Cow	6/8/2020	Cow	P1	441	6/8/2020	6/8/2020 3:25	6/8/2020 3:25	21	4.5359237
ALT	Cow	6/8/2020	Cow	P1	441	6/8/2020	6/8/2020 3:29	6/8/2020 3:36	412	18.1436948
SP	Cow	6/8/2020	Cow	P1	512	6/8/2020	6/8/2020 6:17	6/8/2020 6:17	22	45.359237
ALT	Cow	6/8/2020	Cow	P1	453	6/8/2020	6/8/2020 6:40	6/8/2020 7:15	2081	36.2873896
ALT	Cow	6/8/2020	Cow	P1	445	6/8/2020	6/8/2020 7:15	6/8/2020 7:16	34	13.6077711
SP	Cow	6/8/2020	Cow	P1	475	6/8/2020	6/8/2020 7:16	6/8/2020 7:16	5	9.0718474
ALT	Cow	6/8/2020	Cow	P1	513	6/8/2020	6/8/2020 7:24	6/8/2020 7:33	566	18.1436948
ALT	Cow	6/8/2020	Cow	P1	438	6/8/2020	6/8/2020 7:48	6/8/2020 7:48	7	4.5359237
ALT	Cow	6/8/2020	Cow	P1	438	6/8/2020	6/8/2020 9:24	6/8/2020 9:30	322	22.6796185
SP	Cow	6/8/2020	Cow	P1	576	6/8/2020	6/8/2020 9:37	6/8/2020 9:37	35	9.0718474
SP	Cow	6/8/2020	Cow	P1	576	6/8/2020	6/8/2020 9:43	6/8/2020 9:43	7	9.0718474
SP	Cow	6/8/2020	Cow	P1	631	6/8/2020	6/8/2020 9:45	6/8/2020 9:53	494	190.5087954
ALT	Cow	6/8/2020	Cow	P1	536	6/8/2020	6/8/2020 9:58	6/8/2020 9:58	25	0
SP	Cow	6/8/2020	Cow	P1	469	6/8/2020	6/8/2020 10:38	6/8/2020 10:50	667	267.6194983
ALT	Cow	6/8/2020	Cow	P1	377	6/8/2020	6/8/2020 10:38	6/8/2020 10:39	52	40.8233133
ALT	Cow	6/8/2020	Cow	P1	377	6/8/2020	6/8/2020 10:42	6/8/2020 10:43	16	13.6077711
ALT	Cow	6/8/2020	Cow	P1	469	6/8/2020	6/8/2020 10:44	6/8/2020 10:46	78	281.2272694
ALT	Cow	6/8/2020	Cow	P1	463	6/8/2020	6/8/2020 10:47	6/8/2020 10:47	18	31.7514659
ALT	Cow	6/8/2020	Cow	P1	377	6/8/2020	6/8/2020 10:54	6/8/2020 10:55	54	27.2155422
ALT	Cow	6/8/2020	Cow	P1	515	6/8/2020	6/8/2020 11:36	6/8/2020 11:36	7	18.1436948
ALT	Cow	6/8/2020	Cow	P1	420	6/8/2020	6/8/2020 11:38	6/8/2020 11:46	526	544.310844
ALT	Cow	6/8/2020	Cow	P1	463	6/8/2020	6/8/2020 11:39	6/8/2020 11:40	85	4.5359237
ALT	Cow	6/8/2020	Cow	P1	463	6/8/2020	6/8/2020 11:40	6/8/2020 11:44	209	149.6854821
ALT	Cow	6/8/2020	Cow	P1	420	6/8/2020	6/8/2020 11:46	6/8/2020 11:49	178	54.4310844
ALT	Cow	6/8/2020	Cow	P1	463	6/8/2020	6/8/2020 11:50	6/8/2020 11:52	75	4.5359237
ALT	Cow	6/8/2020	Cow	P1	377	6/8/2020	6/8/2020 11:52	6/8/2020 11:53	56	163.2932532
SP	Cow	6/8/2020	Cow	P1	631	6/8/2020	6/8/2020 11:58	6/8/2020 11:59	112	290.2991168
SP	Cow	6/8/2020	Cow	P1	631	6/8/2020	6/8/2020 11:59	6/8/2020 12:02	138	290.2991168
SP	Cow	6/8/2020	Cow	P1	631	6/8/2020	6/8/2020 12:02	6/8/2020 12:03	68	190.5087954
SP	Cow	6/8/2020	Cow	P1	631	6/8/2020	6/8/2020 12:05	6/8/2020 12:07	105	22.6796185
ALT	Cow	6/8/2020	Cow	P1	463	6/8/2020	6/8/2020 12:07	6/8/2020 12:10	195	158.7573295
ALT	Cow	6/8/2020	Cow	P1	430	6/8/2020	6/8/2020 12:31	6/8/2020 12:31	6	9.0718474
ALT	Cow	6/8/2020	Cow	P1	469	6/8/2020	6/8/2020 12:31	6/8/2020 12:31	5	54.4310844
ALT	Cow	6/8/2020	Cow	P1	469	6/8/2020	6/8/2020 12:32	6/8/2020 12:33	75	45.359237
ALT	Cow	6/8/2020	Cow	P1	542	6/8/2020	6/8/2020 12:33	6/8/2020 12:33	6	0
ALT	Cow	6/8/2020	Cow	P1	542	6/8/2020	6/8/2020 12:34	6/8/2020 12:37	156	22.6796185
ALT	Cow	6/8/2020	Cow	P1	542	6/8/2020	6/8/2020 12:38	6/8/2020 12:38	7	27.2155422
SP	Cow	6/8/2020	Cow	P1	433	6/8/2020	6/8/2020 12:39	6/8/2020 12:41	148	235.8680324
ALT	Cow	6/8/2020	Cow	P1	542	6/8/2020	6/8/2020 12:40	6/8/2020 12:41	70	108.8621688
ALT	Cow	6/8/2020	Cow	P1	542	6/8/2020	6/8/2020 12:44	6/8/2020 12:48	205	86.1825503
SP	Cow	6/8/2020	Cow	P1	449	6/8/2020	6/8/2020 12:45	6/8/2020 12:58	805	648.6370891
ALT	Cow	6/8/2020	Cow	P1	438	6/8/2020	6/8/2020 12:49	6/8/2020 12:50	67	13.6077711
SP	Cow	6/8/2020	Cow	P1	406	6/8/2020	6/8/2020 12:59	6/8/2020 13:48	2978	1392.528576
SP	Cow	6/8/2020	Cow	P1	475	6/8/2020	6/8/2020 13:02	6/8/2020 13:02	5	27.2155422
ALT	Cow	6/8/2020	Cow	P1	425	6/8/2020	6/8/2020 13:20	6/8/2020 13:21	64	95.2543977
SP	Cow	6/8/2020	Cow	P1	404	6/8/2020	6/8/2020 13:20	6/8/2020 13:22	85	95.2543977
ALT	Cow	6/8/2020	Cow	P1	425	6/8/2020	6/8/2020 13:25	6/8/2020 13:25	5	18.1436948
ALT	Cow	6/8/2020	Cow	P1	425	6/8/2020	6/8/2020 13:30	6/8/2020 13:31	45	117.9340162
SP	Cow	6/8/2020	Cow	P1	470	6/8/2020	6/8/2020 13:30	6/8/2020 13:30	7	0
SP	Cow	6/8/2020	Cow	P1	475	6/8/2020	6/8/2020 13:30	6/8/2020 13:31	53	31.7514659
SP	Cow	6/8/2020	Cow	P1	475	6/8/2020	6/8/2020 13:33	6/8/2020 13:33	7	49.8951607
SP	Cow	6/8/2020	Cow	P1	404	6/8/2020	6/8/2020 13:48	6/8/2020 13:51	176	222.2602613
ALT	Cow	6/8/2020	Cow	P1	425	6/8/2020	6/8/2020 13:53	6/8/2020 13:55	123	131.5417873
SP	Cow	6/8/2020	Cow	P1	404	6/8/2020	6/8/2020 13:55	6/8/2020 13:56	56	18.1436948
SP	Cow	6/8/2020	Cow	P1	404	6/8/2020	6/8/2020 13:55	6/8/2020 13:55	6	22.6796185
ALT	Cow	6/8/2020	Cow	P1	425	6/8/2020	6/8/2020 13:56	6/8/2020 13:58	95	18.1436948
ALT	Cow	6/8/2020	Cow	P1	425	6/8/2020	6/8/2020 15:25	6/8/2020 15:26	7	9.0718474
SP	Cow	6/8/2020	Cow	P1	448	6/8/2020	6/8/2020 15:27	6/8/2020 15:29	101	136.077711
ALT	Cow	6/8/2020	Cow	P1	438	6/8/2020	6/8/2020 15:27	6/8/2020 15:29	78	40.8233133
ALT	Cow	6/8/2020	Cow	P1	425	6/8/2020	6/8/2020 15:29	6/8/2020 15:29	39	63.5029318
SP	Cow	6/8/2020	Cow	P1	578	6/8/2020	6/8/2020 15:29	6/8/2020 15:32	181	122.4699399
SP	Cow	6/8/2020	Cow	P1	440	6/8/2020	6/8/2020 15:29	6/8/2020 15:30	45	13.6077711
SP	Cow	6/8/2020	Cow	P1	440	6/8/2020	6/8/2020 15:30	6/8/2020 15:30	42	9.0718474
SP	Cow	6/8/2020	Cow	P1	440	6/8/2020	6/8/2020 15:31	6/8/2020 15:56	1506	51745.81757
SP	Cow	6/8/2020	Cow	P1	578	6/8/2020	6/8/2020 15:32	6/8/2020 15:35	148	122.4699399
SP	Cow	6/8/2020	Cow	P1	440	6/8/2020	6/8/2020 15:33	6/8/2020 15:33	8	4.5359237
SP	Cow	6/8/2020	Cow	P1	449	6/8/2020	6/8/2020 15:35	6/8/2020 15:36	67	40.8233133
SP	Cow	6/8/2020	Cow	P1	440	6/8/2020	6/8/2020 15:36	6/8/2020 15:36	21	27.2155422
SP	Cow	6/8/2020	Cow	P1	440	6/8/2020	6/8/2020 15:56	6/8/2020 15:58	139	136.077711
SP	Cow	6/8/2020	Cow	P1	440	6/8/2020	6/8/2020 16:01	6/8/2020 16:02	51	58.9670081
SP	Cow	6/8/2020	Cow	P1	448	6/8/2020	6/8/2020 17:02	6/8/2020 17:04	90	145.1495584
ALT	Cow	6/8/2020	Cow	P1	533	6/8/2020	6/8/2020 17:11	6/8/2020 17:11	5	40.8233133
ALT	Cow	6/8/2020	Cow	P1	533	6/8/2020	6/8/2020 17:15	6/8/2020 17:19	232	49.8951607
SP	Cow	6/8/2020	Cow	P1	448	6/8/2020	6/8/2020 17:28	6/8/2020 17:29	67	58.9670081
SP	Cow	6/8/2020	Cow	P1	428	6/8/2020	6/8/2020 17:29	6/8/2020 18:00	1817	258.5476509
ALT	Cow	6/8/2020	Cow	P1	533	6/8/2020	6/8/2020 17:29	6/8/2020 17:29	7	13.6077711
ALT	Cow	6/8/2020	Cow	P1	533	6/8/2020	6/8/2020 17:36	6/8/2020 17:36	8	54.4310844
ALT	Cow	6/8/2020	Cow	P1	533	6/8/2020	6/8/2020 17:39	6/8/2020 17:44	297	476.2719885
ALT	Cow	6/8/2020	Cow	P1	469	6/8/2020	6/8/2020 17:45	6/8/2020 17:46	35	72.5747792
ALT	Cow	6/8/2020	Cow	P1	533	6/8/2020	6/8/2020 17:46	6/8/2020 17:47	80	117.9340162
ALT	Cow	6/8/2020	Cow	P1	438	6/8/2020	6/8/2020 17:47	6/8/2020 17:47	6	27.2155422
ALT	Cow	6/8/2020	Cow	P1	469	6/8/2020	6/8/2020 17:47	6/8/2020 17:50	148	31.7514659
ALT	Cow	6/8/2020	Cow	P1	438	6/8/2020	6/8/2020 17:48	6/8/2020 17:49	24	36.2873896
ALT	Cow	6/8/2020	Cow	P1	533	6/8/2020	6/8/2020 17:49	6/8/2020 17:49	38	40.8233133
ALT	Cow	6/8/2020	Cow	P1	438	6/8/2020	6/8/2020 17:50	6/8/2020 17:51	25	31.7514659
ALT	Cow	6/8/2020	Cow	P1	469	6/8/2020	6/8/2020 17:50	6/8/2020 17:50	5	27.2155422
ALT	Cow	6/8/2020	Cow	P1	438	6/8/2020	6/8/2020 17:52	6/8/2020 17:52	35	9.0718474
ALT	Cow	6/8/2020	Cow	P1	469	6/8/2020	6/8/2020 17:53	6/8/2020 17:56	157	263.0835746
ALT	Cow	6/8/2020	Cow	P1	572	6/8/2020	6/8/2020 17:57	6/8/2020 17:57	23	40.8233133
ALT	Cow	6/8/2020	Cow	P1	420	6/8/2020	6/8/2020 17:59	6/8/2020 17:59	5	9.0718474
ALT	Cow	6/8/2020	Cow	P1	469	6/8/2020	6/8/2020 18:02	6/8/2020 18:03	68	27.2155422
ALT	Cow	6/8/2020	Cow	P1	469	6/8/2020	6/8/2020 18:04	6/8/2020 18:05	51	18.1436948
SP	Cow	6/8/2020	Cow	P1	428	6/8/2020	6/8/2020 18:04	6/8/2020 18:07	165	49.8951607
ALT	Cow	6/8/2020	Cow	P1	434	6/8/2020	6/8/2020 18:05	6/8/2020 18:05	18	13.6077711
SP	Cow	6/8/2020	Cow	P1	433	6/8/2020	6/8/2020 18:05	6/8/2020 18:12	395	222.2602613
ALT	Cow	6/8/2020	Cow	P1	434	6/8/2020	6/8/2020 18:07	6/8/2020 18:07	14	31.7514659
ALT	Cow	6/8/2020	Cow	P1	469	6/8/2020	6/8/2020 18:10	6/8/2020 18:11	60	27.2155422
ALT	Cow	6/8/2020	Cow	P1	469	6/8/2020	6/8/2020 18:11	6/8/2020 18:12	54	31.7514659
SP	Cow	6/8/2020	Cow	P1	428	6/8/2020	6/8/2020 18:12	6/8/2020 18:12	13	4.5359237
SP	Cow	6/8/2020	Cow	P1	392	6/8/2020	6/8/2020 18:12	6/8/2020 18:43	1850	489.8797596
ALT	Cow	6/8/2020	Cow	P1	434	6/8/2020	6/8/2020 18:12	6/8/2020 18:12	9	0
ALT	Cow	6/8/2020	Cow	P1	434	6/8/2020	6/8/2020 18:14	6/8/2020 18:14	7	18.1436948
ALT	Cow	6/8/2020	Cow	P1	434	6/8/2020	6/8/2020 18:16	6/8/2020 18:20	200	54.4310844
SP	Cow	6/8/2020	Cow	P1	469	6/8/2020	6/8/2020 18:17	6/8/2020 18:18	58	0
ALT	Cow	6/8/2020	Cow	P1	434	6/8/2020	6/8/2020 18:18	6/8/2020 18:20	111	240.4039561
SP	Cow	6/8/2020	Cow	P1	428	6/8/2020	6/8/2020 18:19	6/8/2020 18:20	66	45.359237
ALT	Cow	6/8/2020	Cow	P1	434	6/8/2020	6/8/2020 18:20	6/8/2020 18:24	229	27.2155422
ALT	Cow	6/8/2020	Cow	P1	434	6/8/2020	6/8/2020 18:24	6/8/2020 18:25	55	122.4699399
ALT	Cow	6/8/2020	Cow	P1	432	6/8/2020	6/8/2020 18:24	6/8/2020 18:25	48	22.6796185
ALT	Cow	6/8/2020	Cow	P1	521	6/8/2020	6/8/2020 18:26	6/8/2020 18:27	60	9.0718474
ALT	Cow	6/8/2020	Cow	P1	432	6/8/2020	6/8/2020 18:26	6/8/2020 18:34	445	36.2873896
ALT	Cow	6/8/2020	Cow	P1	432	6/8/2020	6/8/2020 18:34	6/8/2020 18:34	41	31.7514659
ALT	Cow	6/8/2020	Cow	P1	420	6/8/2020	6/8/2020 18:35	6/8/2020 18:35	7	9.0718474
ALT	Cow	6/8/2020	Cow	P1	521	6/8/2020	6/8/2020 18:37	6/8/2020 18:38	61	40.8233133
ALT	Cow	6/8/2020	Cow	P1	432	6/8/2020	6/8/2020 18:37	6/8/2020 18:37	22	9.0718474
ALT	Cow	6/8/2020	Cow	P1	438	6/8/2020	6/8/2020 18:38	6/8/2020 18:46	462	349.2661249
ALT	Cow	6/8/2020	Cow	P1	434	6/8/2020	6/8/2020 18:41	6/8/2020 18:46	267	9761.307802
SP	Cow	6/8/2020	Cow	P1	428	6/8/2020	6/8/2020 18:41	6/8/2020 18:43	117	108.8621688
ALT	Cow	6/8/2020	Cow	P1	434	6/8/2020	6/8/2020 18:45	6/8/2020 18:46	49	90.718474
ALT	Cow	6/8/2020	Cow	P1	434	6/8/2020	6/8/2020 18:46	6/8/2020 18:46	8	9.0718474
ALT	Cow	6/8/2020	Cow	P1	385	6/8/2020	6/8/2020 18:46	6/8/2020 18:55	553	471.7360648
SP	Cow	6/8/2020	Cow	P1	428	6/8/2020	6/8/2020 18:46	6/8/2020 18:47	61	136.077711
ALT	Cow	6/8/2020	Cow	P1	414	6/8/2020	6/8/2020 18:48	6/8/2020 18:48	7	22.6796185
ALT	Cow	6/8/2020	Cow	P1	432	6/8/2020	6/8/2020 18:49	6/8/2020 18:49	6	13.6077711
ALT	Cow	6/8/2020	Cow	P1	432	6/8/2020	6/8/2020 18:51	6/8/2020 18:51	32	0
ALT	Cow	6/8/2020	Cow	P1	521	6/8/2020	6/8/2020 18:53	6/8/2020 18:55	77	40.8233133
SP	Cow	6/8/2020	Cow	P1	386	6/8/2020	6/8/2020 18:54	6/8/2020 18:56	69	163.2932532
SP	Cow	6/8/2020	Cow	P1	485	6/8/2020	6/8/2020 18:55	6/8/2020 18:57	131	13.6077711
SP	Cow	6/8/2020	Cow	P1	386	6/8/2020	6/8/2020 18:57	6/8/2020 19:02	288	136.077711
ALT	Cow	6/8/2020	Cow	P1	445	6/8/2020	6/8/2020 18:58	6/8/2020 19:00	167	136.077711
ALT	Cow	6/8/2020	Cow	P1	445	6/8/2020	6/8/2020 19:00	6/8/2020 19:03	135	158.7573295
ALT	Cow	6/8/2020	Cow	P1	432	6/8/2020	6/8/2020 19:00	6/8/2020 19:01	14	27.2155422
ALT	Cow	6/8/2020	Cow	P1	432	6/8/2020	6/8/2020 19:02	6/8/2020 19:05	160	45.359237
ALT	Cow	6/8/2020	Cow	P1	445	6/8/2020	6/8/2020 19:03	6/8/2020 19:05	95	22.6796185
ALT	Cow	6/8/2020	Cow	P1	445	6/8/2020	6/8/2020 19:05	6/8/2020 19:06	50	40.8233133
SP	Cow	6/8/2020	Cow	P1	386	6/8/2020	6/8/2020 19:07	6/8/2020 19:10	163	9.0718474
SP	Cow	6/8/2020	Cow	P1	555	6/8/2020	6/8/2020 19:09	6/8/2020 19:51	2491	154.2214058
ALT	Cow	6/8/2020	Cow	P1	432	6/8/2020	6/8/2020 19:13	6/8/2020 19:13	13	13.6077711
ALT	Cow	6/8/2020	Cow	P1	432	6/8/2020	6/8/2020 19:13	6/8/2020 19:16	198	36.2873896
SP	Cow	6/8/2020	Cow	P1	469	6/8/2020	6/8/2020 19:16	6/8/2020 19:17	23	27.2155422
SP	Cow	6/8/2020	Cow	P1	512	6/8/2020	6/8/2020 19:17	6/8/2020 19:21	278	272.155422
SP	Cow	6/8/2020	Cow	P1	386	6/8/2020	6/8/2020 19:17	6/8/2020 19:17	6	4.5359237
SP	Cow	6/8/2020	Cow	P1	469	6/8/2020	6/8/2020 19:21	6/8/2020 19:24	186	970.6876718
SP	Cow	6/8/2020	Cow	P1	475	6/8/2020	6/8/2020 19:26	6/8/2020 19:29	171	136.077711
ALT	Cow	6/8/2020	Cow	P1	422	6/8/2020	6/8/2020 19:29	6/8/2020 19:30	31	31.7514659
SP	Cow	6/8/2020	Cow	P1	555	6/8/2020	6/8/2020 19:38	6/8/2020 19:54	1007	371.9457434
SP	Cow	6/8/2020	Cow	P1	555	6/8/2020	6/8/2020 19:47	6/8/2020 20:14	1644	22.6796185
SP	Cow	6/8/2020	Cow	P1	475	6/8/2020	6/8/2020 19:47	6/8/2020 19:48	7	0
ALT	Cow	6/8/2020	Cow	P1	416	6/8/2020	6/8/2020 19:51	6/8/2020 19:56	346	185.9728717
ALT	Cow	6/8/2020	Cow	P1	432	6/8/2020	6/8/2020 19:54	6/8/2020 19:55	19	0
ALT	Cow	6/8/2020	Cow	P1	416	6/8/2020	6/8/2020 19:58	6/8/2020 19:58	9	4.5359237
ALT	Cow	6/8/2020	Cow	P1	416	6/8/2020	6/8/2020 20:03	6/8/2020 20:03	5	0
ALT	Cow	6/8/2020	Cow	P1	416	6/8/2020	6/8/2020 20:03	6/8/2020 20:13	580	453.59237
SP	Cow	6/8/2020	Cow	P1	475	6/8/2020	6/8/2020 20:12	6/8/2020 20:13	32	13.6077711
SP	Cow	6/8/2020	Cow	P1	578	6/8/2020	6/8/2020 20:13	6/8/2020 20:15	118	158.7573295
ALT	Cow	6/8/2020	Cow	P1	542	6/8/2020	6/8/2020 20:14	6/8/2020 20:15	26	217.7243376
ALT	Cow	6/8/2020	Cow	P1	469	6/8/2020	6/8/2020 20:14	6/8/2020 20:15	94	40.8233133
ALT	Cow	6/8/2020	Cow	P1	469	6/8/2020	6/8/2020 20:15	6/8/2020 20:18	174	77.1107029
ALT	Cow	6/8/2020	Cow	P1	542	6/8/2020	6/8/2020 20:16	6/8/2020 20:18	122	163.2932532
ALT	Cow	6/8/2020	Cow	P1	469	6/8/2020	6/8/2020 20:18	6/8/2020 20:18	9	90.718474
ALT	Cow	6/8/2020	Cow	P1	469	6/8/2020	6/8/2020 20:18	6/8/2020 20:22	213	231.3321087
ALT	Cow	6/8/2020	Cow	P1	463	6/8/2020	6/8/2020 20:18	6/8/2020 20:18	5	68.0388555
ALT	Cow	6/8/2020	Cow	P1	469	6/8/2020	6/8/2020 20:20	6/8/2020 20:20	28	140.6136347
ALT	Cow	6/8/2020	Cow	P1	542	6/8/2020	6/8/2020 20:20	6/8/2020 20:23	210	213.1884139
ALT	Cow	6/8/2020	Cow	P1	542	6/8/2020	6/8/2020 20:24	6/8/2020 20:24	19	13.6077711
SP	Cow	6/8/2020	Cow	P1	508	6/8/2020	6/8/2020 20:25	6/8/2020 20:26	62	54.4310844
ALT	Cow	6/8/2020	Cow	P1	463	6/8/2020	6/8/2020 20:27	6/8/2020 20:28	33	4.5359237
ALT	Cow	6/8/2020	Cow	P1	542	6/8/2020	6/8/2020 20:27	6/8/2020 20:30	128	4.5359237
ALT	Cow	6/8/2020	Cow	P1	453	6/8/2020	6/8/2020 20:29	6/8/2020 20:29	25	0
ALT	Cow	6/8/2020	Cow	P1	542	6/8/2020	6/8/2020 20:30	6/8/2020 20:31	26	40.8233133
SP	Cow	6/8/2020	Cow	P1	468	6/8/2020	6/8/2020 20:30	6/8/2020 20:31	12	4.5359237
ALT	Cow	6/8/2020	Cow	P1	506	6/8/2020	6/8/2020 20:30	6/8/2020 20:35	309	412.7690567
ALT	Cow	6/8/2020	Cow	P1	453	6/8/2020	6/8/2020 20:34	6/8/2020 20:35	38	18.1436948
ALT	Cow	6/8/2020	Cow	P1	542	6/8/2020	6/8/2020 20:35	6/8/2020 20:35	13	22.6796185
SP	Cow	6/8/2020	Cow	P1	508	6/8/2020	6/8/2020 20:36	6/8/2020 20:36	5	0
ALT	Cow	6/8/2020	Cow	P1	542	6/8/2020	6/8/2020 20:36	6/8/2020 20:36	8	0
ALT	Cow	6/8/2020	Cow	P1	542	6/8/2020	6/8/2020 20:38	6/8/2020 20:39	51	190.5087954
ALT	Cow	6/8/2020	Cow	P1	506	6/8/2020	6/8/2020 20:38	6/8/2020 20:38	15	0
ALT	Cow	6/8/2020	Cow	P1	542	6/8/2020	6/8/2020 20:39	6/8/2020 20:40	111	117.9340162
ALT	Cow	6/8/2020	Cow	P1	506	6/8/2020	6/8/2020 20:39	6/8/2020 20:43	258	45.359237
ALT	Cow	6/8/2020	Cow	P1	542	6/8/2020	6/8/2020 20:40	6/8/2020 20:41	9	158.7573295
ALT	Cow	6/8/2020	Cow	P1	453	6/8/2020	6/8/2020 20:42	6/8/2020 20:43	55	13.6077711
SP	Cow	6/8/2020	Cow	P1	406	6/8/2020	6/8/2020 20:43	6/8/2020 20:51	479	294.8350405
SP	Cow	6/8/2020	Cow	P1	576	6/8/2020	6/8/2020 20:51	6/8/2020 20:54	200	739.3555631
SP	Cow	6/8/2020	Cow	P1	576	6/8/2020	6/8/2020 20:54	6/8/2020 20:59	318	163.2932532
SP	Cow	6/8/2020	Cow	P1	469	6/8/2020	6/8/2020 21:01	6/8/2020 21:10	567	54.4310844
ALT	Cow	6/8/2020	Cow	P1	453	6/8/2020	6/8/2020 21:02	6/8/2020 21:04	88	27.2155422
SP	Cow	6/8/2020	Cow	P1	512	6/8/2020	6/8/2020 21:10	6/8/2020 21:10	10	49.8951607
SP	Cow	6/8/2020	Cow	P1	512	6/8/2020	6/8/2020 21:10	6/8/2020 21:15	302	185.9728717
ALT	Cow	6/8/2020	Cow	P1	425	6/8/2020	6/8/2020 21:13	6/8/2020 21:16	173	45.359237
ALT	Cow	6/8/2020	Cow	P1	425	6/8/2020	6/8/2020 21:18	6/8/2020 21:19	23	18.1436948
SP	Cow	6/8/2020	Cow	P1	532	6/8/2020	6/8/2020 21:18	6/8/2020 21:18	32	4.5359237
ALT	Cow	6/8/2020	Cow	P1	528	6/8/2020	6/8/2020 21:22	6/8/2020 21:22	6	9.0718474
SP	Cow	6/8/2020	Cow	P1	508	6/8/2020	6/8/2020 21:25	6/8/2020 21:26	30	4.5359237
ALT	Cow	6/8/2020	Cow	P1	528	6/8/2020	6/8/2020 21:28	6/8/2020 21:29	5	9.0718474
ALT	Cow	6/8/2020	Cow	P1	425	6/8/2020	6/8/2020 21:29	6/8/2020 21:30	52	22.6796185
ALT	Cow	6/8/2020	Cow	P1	528	6/8/2020	6/8/2020 21:31	6/8/2020 21:32	70	13.6077711
SP	Cow	6/8/2020	Cow	P1	508	6/8/2020	6/8/2020 21:32	6/8/2020 22:06	2051	104.3262451
SP	Cow	6/8/2020	Cow	P1	475	6/8/2020	6/8/2020 21:54	6/8/2020 21:56	64	13.6077711
SP	Cow	6/8/2020	Cow	P1	508	6/8/2020	6/8/2020 22:06	6/8/2020 22:06	25	4.5359237
SP	Cow	6/8/2020	Cow	P1	508	6/8/2020	6/8/2020 22:29	6/8/2020 22:29	5	4.5359237
SP	Cow	6/8/2020	Cow	P1	631	6/8/2020	6/8/2020 22:35	6/8/2020 22:35	5	4.5359237
SP	Cow	6/8/2020	Cow	P1	0	6/8/2020	0	0	0	0
SP	Cow	6/8/2020	Cow	P1	0	6/8/2020	0	0	0	0
SP	Cow	6/8/2020	Cow	P1	0	6/8/2020	0	0	0	0
SP	Cow	6/8/2020	Cow	P1	0	6/8/2020	0	0	0	0
SP	Cow	6/8/2020	Cow	P1	0	6/8/2020	0	0	0	0
SP	Cow	6/8/2020	Cow	P1	0	6/8/2020	0	0	0	0
SP	Cow	6/8/2020	Cow	P1	0	6/8/2020	0	0	0	0
SP	Cow	6/8/2020	Cow	P1	0	6/8/2020	0	0	0	0
SP	Cow	6/8/2020	Cow	P1	0	6/8/2020	0	0	0	0
SP	Cow	6/8/2020	Cow	P1	0	6/8/2020	0	0	0	0
SP	Cow	6/8/2020	Cow	P1	0	6/8/2020	0	0	0	0
SP	Cow	6/8/2020	Cow	P1	0	6/8/2020	0	0	0	0
SP	Cow	6/8/2020	Cow	P1	0	6/8/2020	0	0	0	0
SP	Cow	6/8/2020	Cow	P1	0	6/8/2020	0	0	0	0
SP	Cow	6/8/2020	Cow	P1	0	6/8/2020	0	0	0	0
SP	Cow	6/8/2020	Cow	P1	0	6/8/2020	0	0	0	0
SP	Cow	6/8/2020	Cow	P1	0	6/8/2020	0	0	0	0
ALT	Cow	6/8/2020	Cow	P1	0	6/8/2020	0	0	0	0
ALT	Cow	6/8/2020	Cow	P1	0	6/8/2020	0	0	0	0
ALT	Cow	6/8/2020	Cow	P1	0	6/8/2020	0	0	0	0
ALT	Cow	6/8/2020	Cow	P1	0	6/8/2020	0	0	0	0
ALT	Cow	6/8/2020	Cow	P1	0	6/8/2020	0	0	0	0
ALT	Cow	6/8/2020	Cow	P1	0	6/8/2020	0	0	0	0
ALT	Cow	6/8/2020	Cow	P1	0	6/8/2020	0	0	0	0
ALT	Cow	6/8/2020	Cow	P1	0	6/8/2020	0	0	0	0
ALT	Cow	6/8/2020	Cow	P1	0	6/8/2020	0	0	0	0
ALT	Cow	6/8/2020	Cow	P1	0	6/8/2020	0	0	0	0
ALT	Cow	6/8/2020	Cow	P1	0	6/8/2020	0	0	0	0
ALT	Cow	6/8/2020	Cow	P1	0	6/8/2020	0	0	0	0
ALT	Cow	6/8/2020	Cow	P1	0	6/8/2020	0	0	0	0
ALT	Cow	6/8/2020	Cow	P1	0	6/8/2020	0	0	0	0
ALT	Cow	6/8/2020	Cow	P1	0	6/8/2020	0	0	0	0
ALT	Cow	6/8/2020	Cow	P1	0	6/8/2020	0	0	0	0
SP	Cow	6/8/2020	Cow	P1	0	6/8/2020	0	0	0	0
SP	Cow	6/8/2020	Cow	P1	0	6/8/2020	0	0	0	0
SP	Cow	6/8/2020	Cow	P1	0	6/8/2020	0	0	0	0
SP	Cow	6/8/2020	Cow	P1	0	6/8/2020	0	0	0	0
SP	Cow	6/8/2020	Cow	P1	0	6/8/2020	0	0	0	0
SP	Cow	6/8/2020	Cow	P1	0	6/8/2020	0	0	0	0
SP	Cow	6/8/2020	Cow	P1	0	6/8/2020	0	0	0	0
SP	Cow	6/8/2020	Cow	P1	0	6/8/2020	0	0	0	0
SP	Cow	6/8/2020	Cow	P1	0	6/8/2020	0	0	0	0
SP	Cow	6/8/2020	Cow	P1	0	6/8/2020	0	0	0	0
SP	Cow	6/8/2020	Cow	P1	0	6/8/2020	0	0	0	0
SP	Cow	6/8/2020	Cow	P1	0	6/8/2020	0	0	0	0
ALT	Cow	6/8/2020	Cow	P1	0	6/8/2020	0	0	0	0
ALT	Cow	6/8/2020	Cow	P1	0	6/8/2020	0	0	0	0
ALT	Cow	6/8/2020	Cow	P1	0	6/8/2020	0	0	0	0
ALT	Cow	6/8/2020	Cow	P1	0	6/8/2020	0	0	0	0
ALT	Cow	6/8/2020	Cow	P1	0	6/8/2020	0	0	0	0
ALT	Cow	6/8/2020	Cow	P1	0	6/8/2020	0	0	0	0
ALT	Cow	6/8/2020	Cow	P1	0	6/8/2020	0	0	0	0
ALT	Cow	6/8/2020	Cow	P1	0	6/8/2020	0	0	0	0
ALT	Cow	6/8/2020	Cow	P1	0	6/8/2020	0	0	0	0
ALT	Cow	6/8/2020	Cow	P1	0	6/8/2020	0	0	0	0
ALT	Cow	6/8/2020	Cow	P1	0	6/8/2020	0	0	0	0
ALT	Cow	6/8/2020	Cow	P1	0	6/8/2020	0	0	0	0
SP	Heifer	6/8/2020	Heifer	P1	0	6/8/2020	0	0	0	0
SP	Heifer	6/8/2020	Heifer	P1	0	6/8/2020	0	0	0	0
SP	Heifer	6/8/2020	Heifer	P1	0	6/8/2020	0	0	0	0
SP	Heifer	6/8/2020	Heifer	P1	0	6/8/2020	0	0	0	0
SP	Heifer	6/8/2020	Heifer	P1	0	6/8/2020	0	0	0	0
SP	Heifer	6/8/2020	Heifer	P1	0	6/8/2020	0	0	0	0
SP	Heifer	6/8/2020	Heifer	P1	0	6/8/2020	0	0	0	0
SP	Heifer	6/8/2020	Heifer	P1	0	6/8/2020	0	0	0	0
SP	Heifer	6/8/2020	Heifer	P1	0	6/8/2020	0	0	0	0
SP	Heifer	6/8/2020	Heifer	P1	0	6/8/2020	0	0	0	0
SP	Heifer	6/8/2020	Heifer	P1	0	6/8/2020	0	0	0	0
SP	Heifer	6/8/2020	Heifer	P1	0	6/8/2020	0	0	0	0
SP	Heifer	6/8/2020	Heifer	P1	0	6/8/2020	0	0	0	0
SP	Heifer	6/8/2020	Heifer	P1	0	6/8/2020	0	0	0	0
SP	Heifer	6/8/2020	Heifer	P1	0	6/8/2020	0	0	0	0
ALT	Heifer	6/8/2020	Heifer	P1	0	6/8/2020	0	0	0	0
ALT	Heifer	6/8/2020	Heifer	P1	0	6/8/2020	0	0	0	0
ALT	Heifer	6/8/2020	Heifer	P1	0	6/8/2020	0	0	0	0
ALT	Heifer	6/8/2020	Heifer	P1	0	6/8/2020	0	0	0	0
ALT	Heifer	6/8/2020	Heifer	P1	0	6/8/2020	0	0	0	0
ALT	Heifer	6/8/2020	Heifer	P1	0	6/8/2020	0	0	0	0
ALT	Heifer	6/8/2020	Heifer	P1	0	6/8/2020	0	0	0	0
ALT	Heifer	6/8/2020	Heifer	P1	0	6/8/2020	0	0	0	0
ALT	Heifer	6/8/2020	Heifer	P1	0	6/8/2020	0	0	0	0
ALT	Heifer	6/8/2020	Heifer	P1	0	6/8/2020	0	0	0	0
ALT	Heifer	6/8/2020	Heifer	P1	0	6/8/2020	0	0	0	0
ALT	Heifer	6/8/2020	Heifer	P1	0	6/8/2020	0	0	0	0
ALT	Heifer	6/8/2020	Heifer	P1	0	6/8/2020	0	0	0	0
ALT	Heifer	6/8/2020	Heifer	P1	0	6/8/2020	0	0	0	0
ALT	Heifer	6/8/2020	Heifer	P1	0	6/8/2020	0	0	0	0
ALT	Heifer	6/8/2020	Heifer	P1	0	6/8/2020	0	0	0	0
ALT	Cow	6/8/2020	Cow	P1	425	6/9/2020	6/9/2020 1:14	6/9/2020 1:14	7	22.6796185
SP	Cow	6/8/2020	Cow	P1	469	6/9/2020	6/9/2020 1:14	6/9/2020 1:17	156	31.7514659
ALT	Cow	6/8/2020	Cow	P1	425	6/9/2020	6/9/2020 1:17	6/9/2020 1:17	20	22.6796185
SP	Cow	6/8/2020	Cow	P1	469	6/9/2020	6/9/2020 1:17	6/9/2020 1:37	1191	508.0234544
ALT	Cow	6/8/2020	Cow	P1	469	6/9/2020	6/9/2020 1:29	6/9/2020 1:30	27	9.0718474
ALT	Cow	6/8/2020	Cow	P1	425	6/9/2020	6/9/2020 1:32	6/9/2020 1:39	413	81.6466266
ALT	Cow	6/8/2020	Cow	P1	469	6/9/2020	6/9/2020 1:36	6/9/2020 1:37	5	4.5359237
ALT	Cow	6/8/2020	Cow	P1	542	6/9/2020	6/9/2020 1:37	6/9/2020 1:38	20	13.6077711
SP	Cow	6/8/2020	Cow	P1	433	6/9/2020	6/9/2020 1:38	6/9/2020 1:38	32	18.1436948
ALT	Cow	6/8/2020	Cow	P1	445	6/9/2020	6/9/2020 1:39	6/9/2020 1:39	42	4.5359237
ALT	Cow	6/8/2020	Cow	P1	445	6/9/2020	6/9/2020 1:40	6/9/2020 1:40	14	4.5359237
SP	Cow	6/8/2020	Cow	P1	433	6/9/2020	6/9/2020 1:40	6/9/2020 1:46	326	36.2873896
ALT	Cow	6/8/2020	Cow	P1	542	6/9/2020	6/9/2020 1:40	6/9/2020 1:40	26	22.6796185
ALT	Cow	6/8/2020	Cow	P1	542	6/9/2020	6/9/2020 1:41	6/9/2020 1:43	102	81.6466266
ALT	Cow	6/8/2020	Cow	P1	445	6/9/2020	6/9/2020 1:42	6/9/2020 1:43	39	4.5359237
ALT	Cow	6/8/2020	Cow	P1	542	6/9/2020	6/9/2020 1:43	6/9/2020 1:46	176	77.1107029
ALT	Cow	6/8/2020	Cow	P1	542	6/9/2020	6/9/2020 1:45	6/9/2020 1:48	148	40.8233133
ALT	Cow	6/8/2020	Cow	P1	445	6/9/2020	6/9/2020 1:46	6/9/2020 1:46	19	13.6077711
ALT	Cow	6/8/2020	Cow	P1	445	6/9/2020	6/9/2020 1:48	6/9/2020 1:49	5	4.5359237
ALT	Cow	6/8/2020	Cow	P1	542	6/9/2020	6/9/2020 1:53	6/9/2020 1:54	32	13.6077711
ALT	Cow	6/8/2020	Cow	P1	542	6/9/2020	6/9/2020 1:55	6/9/2020 1:58	178	113.3980925
SP	Cow	6/8/2020	Cow	P1	414	6/9/2020	6/9/2020 1:57	6/9/2020 2:22	1529	276.6913457
ALT	Cow	6/8/2020	Cow	P1	542	6/9/2020	6/9/2020 1:59	6/9/2020 2:00	8	4.5359237
ALT	Cow	6/8/2020	Cow	P1	445	6/9/2020	6/9/2020 2:02	6/9/2020 2:22	1253	231.3321087
SP	Cow	6/8/2020	Cow	P1	513	6/9/2020	6/9/2020 2:14	6/9/2020 2:14	9	4.5359237
SP	Cow	6/8/2020	Cow	P1	475	6/9/2020	6/9/2020 2:18	6/9/2020 2:24	354	54.4310844
ALT	Cow	6/8/2020	Cow	P1	445	6/9/2020	6/9/2020 2:22	6/9/2020 2:23	9	4.5359237
SP	Cow	6/8/2020	Cow	P1	414	6/9/2020	6/9/2020 2:22	6/9/2020 2:29	442	217.7243376
ALT	Cow	6/8/2020	Cow	P1	385	6/9/2020	6/9/2020 2:29	6/9/2020 2:32	187	95.2543977
ALT	Cow	6/8/2020	Cow	P1	385	6/9/2020	6/9/2020 2:35	6/9/2020 2:44	530	45.359237
SP	Cow	6/8/2020	Cow	P1	469	6/9/2020	6/9/2020 5:40	6/9/2020 5:53	792	27.2155422
ALT	Cow	6/8/2020	Cow	P1	385	6/9/2020	6/9/2020 5:41	6/9/2020 5:42	32	9.0718474
ALT	Cow	6/8/2020	Cow	P1	377	6/9/2020	6/9/2020 5:44	6/9/2020 5:45	57	9.0718474
ALT	Cow	6/8/2020	Cow	P1	506	6/9/2020	6/9/2020 5:46	6/9/2020 5:54	503	367.4098197
ALT	Cow	6/8/2020	Cow	P1	377	6/9/2020	6/9/2020 5:51	6/9/2020 5:53	119	27.2155422
SP	Cow	6/8/2020	Cow	P1	468	6/9/2020	6/9/2020 5:53	6/9/2020 5:54	50	0
SP	Cow	6/8/2020	Cow	P1	469	6/9/2020	6/9/2020 5:54	6/9/2020 5:55	19	0
SP	Cow	6/8/2020	Cow	P1	555	6/9/2020	6/9/2020 5:55	6/9/2020 5:56	28	4.5359237
ALT	Cow	6/8/2020	Cow	P1	420	6/9/2020	6/9/2020 5:56	6/9/2020 6:08	741	267.6194983
SP	Cow	6/8/2020	Cow	P1	555	6/9/2020	6/9/2020 5:57	6/9/2020 5:59	158	31.7514659
ALT	Cow	6/8/2020	Cow	P1	420	6/9/2020	6/9/2020 6:02	6/9/2020 6:08	326	222.2602613
SP	Cow	6/8/2020	Cow	P1	468	6/9/2020	6/9/2020 6:08	6/9/2020 6:09	56	113.3980925
SP	Cow	6/8/2020	Cow	P1	555	6/9/2020	6/9/2020 6:09	6/9/2020 6:11	76	167.8291769
ALT	Cow	6/8/2020	Cow	P1	420	6/9/2020	6/9/2020 6:10	6/9/2020 6:11	90	58.9670081
SP	Cow	6/8/2020	Cow	P1	468	6/9/2020	6/9/2020 6:11	6/9/2020 6:43	1928	5134.665628
ALT	Cow	6/8/2020	Cow	P1	521	6/9/2020	6/9/2020 6:21	6/9/2020 6:22	59	49.8951607
SP	Cow	6/8/2020	Cow	P1	578	6/9/2020	6/9/2020 6:27	6/9/2020 6:34	459	235.8680324
ALT	Cow	6/8/2020	Cow	P1	420	6/9/2020	6/9/2020 6:48	6/9/2020 6:50	106	40.8233133
SP	Cow	6/8/2020	Cow	P1	576	6/9/2020	6/9/2020 6:50	6/9/2020 6:59	534	1034.190604
ALT	Cow	6/8/2020	Cow	P1	416	6/9/2020	6/9/2020 6:54	6/9/2020 6:58	218	199.5806428
ALT	Cow	6/8/2020	Cow	P1	416	6/9/2020	6/9/2020 6:55	6/9/2020 6:58	170	36.2873896
ALT	Cow	6/8/2020	Cow	P1	377	6/9/2020	6/9/2020 6:58	6/9/2020 7:47	2925	104.3262451
ALT	Cow	6/8/2020	Cow	P1	416	6/9/2020	6/9/2020 6:59	6/9/2020 7:00	52	0
ALT	Cow	6/8/2020	Cow	P1	536	6/9/2020	6/9/2020 7:00	6/9/2020 7:00	41	18.1436948
ALT	Cow	6/8/2020	Cow	P1	536	6/9/2020	6/9/2020 7:00	6/9/2020 7:09	538	54.4310844
SP	Cow	6/8/2020	Cow	P1	578	6/9/2020	6/9/2020 7:06	6/9/2020 7:08	102	195.0447191
ALT	Cow	6/8/2020	Cow	P1	536	6/9/2020	6/9/2020 7:08	6/9/2020 7:28	1212	1542.214058
ALT	Cow	6/8/2020	Cow	P1	513	6/9/2020	6/9/2020 7:09	6/9/2020 7:11	74	72.5747792
ALT	Cow	6/8/2020	Cow	P1	469	6/9/2020	6/9/2020 7:09	6/9/2020 7:59	2966	213.1884139
SP	Cow	6/8/2020	Cow	P1	576	6/9/2020	6/9/2020 7:28	6/9/2020 7:28	19	99.7903214
ALT	Cow	6/8/2020	Cow	P1	377	6/9/2020	6/9/2020 7:28	6/9/2020 7:49	1239	444.5205226
ALT	Cow	6/8/2020	Cow	P1	469	6/9/2020	6/9/2020 7:29	6/9/2020 7:48	1172	68.0388555
ALT	Cow	6/8/2020	Cow	P1	469	6/9/2020	6/9/2020 7:48	6/9/2020 7:55	414	27.2155422
ALT	Cow	6/8/2020	Cow	P1	469	6/9/2020	6/9/2020 7:49	6/9/2020 7:49	14	13.6077711
SP	Cow	6/8/2020	Cow	P1	578	6/9/2020	6/9/2020 7:49	6/9/2020 7:58	525	77.1107029
ALT	Cow	6/8/2020	Cow	P1	416	6/9/2020	6/9/2020 7:52	6/9/2020 8:07	892	2322.392934
SP	Heifer	6/8/2020	Heifer	P1	311	6/9/2020	6/9/2020 7:53	6/9/2020 7:54	68	99.7903214
SP	Heifer	6/8/2020	Heifer	P1	311	6/9/2020	6/9/2020 7:55	6/9/2020 7:57	79	77.1107029
ALT	Cow	6/8/2020	Cow	P1	521	6/9/2020	6/9/2020 7:55	6/9/2020 7:55	20	22.6796185
ALT	Heifer	6/8/2020	Heifer	P1	329	6/9/2020	6/9/2020 7:57	6/9/2020 8:07	594	81.6466266
ALT	Cow	6/8/2020	Cow	P1	469	6/9/2020	6/9/2020 7:58	6/9/2020 7:59	59	22.6796185
SP	Cow	6/8/2020	Cow	P1	578	6/9/2020	6/9/2020 7:59	6/9/2020 8:01	116	58.9670081
ALT	Heifer	6/8/2020	Heifer	P1	329	6/9/2020	6/9/2020 8:00	6/9/2020 8:01	68	45.359237
ALT	Cow	6/8/2020	Cow	P1	469	6/9/2020	6/9/2020 8:00	6/9/2020 8:00	6	18.1436948
SP	Heifer	6/8/2020	Heifer	P1	311	6/9/2020	6/9/2020 8:01	6/9/2020 8:02	56	40.8233133
ALT	Cow	6/8/2020	Cow	P1	416	6/9/2020	6/9/2020 8:01	6/9/2020 8:05	271	145.1495584
ALT	Heifer	6/8/2020	Heifer	P1	416	6/9/2020	6/9/2020 8:03	6/9/2020 8:04	74	27.2155422
ALT	Cow	6/8/2020	Cow	P1	469	6/9/2020	6/9/2020 8:03	6/9/2020 8:05	78	36.2873896
ALT	Heifer	6/8/2020	Heifer	P1	329	6/9/2020	6/9/2020 8:04	6/9/2020 8:04	8	9.0718474
SP	Heifer	6/8/2020	Heifer	P1	311	6/9/2020	6/9/2020 8:05	6/9/2020 8:05	39	45.359237
ALT	Heifer	6/8/2020	Heifer	P1	329	6/9/2020	6/9/2020 8:05	6/9/2020 8:08	170	72.5747792
ALT	Heifer	6/8/2020	Heifer	P1	416	6/9/2020	6/9/2020 8:05	6/9/2020 8:07	99	117.9340162
ALT	Cow	6/8/2020	Cow	P1	416	6/9/2020	6/9/2020 8:05	6/9/2020 8:06	55	95.2543977
SP	Heifer	6/8/2020	Heifer	P1	311	6/9/2020	6/9/2020 8:07	6/9/2020 8:08	82	27.2155422
ALT	Cow	6/8/2020	Cow	P1	416	6/9/2020	6/9/2020 8:07	6/9/2020 8:08	86	9.0718474
SP	Heifer	6/8/2020	Heifer	P1	248	6/9/2020	6/9/2020 8:08	6/9/2020 8:13	248	27.2155422
SP	Heifer	6/8/2020	Heifer	P1	248	6/9/2020	6/9/2020 8:08	6/9/2020 8:09	55	45.359237
ALT	Heifer	6/8/2020	Heifer	P1	329	6/9/2020	6/9/2020 8:09	6/9/2020 8:09	6	9.0718474
ALT	Heifer	6/8/2020	Heifer	P1	329	6/9/2020	6/9/2020 8:09	6/9/2020 8:21	720	31.7514659
SP	Heifer	6/8/2020	Heifer	P1	248	6/9/2020	6/9/2020 8:10	6/9/2020 8:11	34	9.0718474
SP	Heifer	6/8/2020	Heifer	P1	287	6/9/2020	6/9/2020 8:10	6/9/2020 8:11	50	45.359237
SP	Heifer	6/8/2020	Heifer	P1	287	6/9/2020	6/9/2020 8:11	6/9/2020 8:15	242	22.6796185
SP	Heifer	6/8/2020	Heifer	P1	248	6/9/2020	6/9/2020 8:13	6/9/2020 8:14	83	99.7903214
ALT	Heifer	6/8/2020	Heifer	P1	329	6/9/2020	6/9/2020 8:14	6/9/2020 8:23	571	113.3980925
ALT	Heifer	6/8/2020	Heifer	P1	416	6/9/2020	6/9/2020 8:14	6/9/2020 8:15	51	36.2873896
SP	Heifer	6/8/2020	Heifer	P1	345	6/9/2020	6/9/2020 8:15	6/9/2020 8:20	292	322.0505827
ALT	Heifer	6/8/2020	Heifer	P1	361	6/9/2020	6/9/2020 8:16	6/9/2020 8:18	125	176.9010243
SP	Heifer	6/8/2020	Heifer	P1	248	6/9/2020	6/9/2020 8:20	6/9/2020 8:20	30	22.6796185
SP	Heifer	6/8/2020	Heifer	P1	248	6/9/2020	6/9/2020 8:20	6/9/2020 8:22	115	22.6796185
SP	Heifer	6/8/2020	Heifer	P1	345	6/9/2020	6/9/2020 8:21	6/9/2020 8:22	33	4.5359237
ALT	Heifer	6/8/2020	Heifer	P1	416	6/9/2020	6/9/2020 8:21	6/9/2020 8:24	174	145.1495584
SP	Heifer	6/8/2020	Heifer	P1	248	6/9/2020	6/9/2020 8:22	6/9/2020 8:22	8	0
SP	Heifer	6/8/2020	Heifer	P1	345	6/9/2020	6/9/2020 8:23	6/9/2020 8:24	19	0
SP	Heifer	6/8/2020	Heifer	P1	345	6/9/2020	6/9/2020 8:26	6/9/2020 8:28	93	140.6136347
SP	Heifer	6/8/2020	Heifer	P1	248	6/9/2020	6/9/2020 8:27	6/9/2020 8:27	15	49.8951607
ALT	Heifer	6/8/2020	Heifer	P1	332	6/9/2020	6/9/2020 8:27	6/9/2020 8:44	1043	63.5029318
ALT	Heifer	6/8/2020	Heifer	P1	329	6/9/2020	6/9/2020 8:28	6/9/2020 8:29	85	113.3980925
SP	Heifer	6/8/2020	Heifer	P1	345	6/9/2020	6/9/2020 8:30	6/9/2020 8:31	99	77.1107029
SP	Heifer	6/8/2020	Heifer	P1	248	6/9/2020	6/9/2020 8:32	6/9/2020 8:33	66	36.2873896
ALT	Heifer	6/8/2020	Heifer	P1	361	6/9/2020	6/9/2020 8:33	6/9/2020 8:39	357	49.8951607
ALT	Heifer	6/8/2020	Heifer	P1	332	6/9/2020	6/9/2020 8:38	6/9/2020 8:38	5	18.1436948
SP	Heifer	6/8/2020	Heifer	P1	248	6/9/2020	6/9/2020 8:39	6/9/2020 8:42	180	294.8350405
ALT	Heifer	6/8/2020	Heifer	P1	332	6/9/2020	6/9/2020 8:40	6/9/2020 8:42	115	190.5087954
ALT	Heifer	6/8/2020	Heifer	P1	315	6/9/2020	6/9/2020 8:46	6/9/2020 8:46	21	99.7903214
ALT	Heifer	6/8/2020	Heifer	P1	332	6/9/2020	6/9/2020 8:46	6/9/2020 8:47	59	63.5029318
SP	Heifer	6/8/2020	Heifer	P1	248	6/9/2020	6/9/2020 8:48	6/9/2020 8:48	13	36.2873896
SP	Heifer	6/8/2020	Heifer	P1	248	6/9/2020	6/9/2020 8:52	6/9/2020 8:54	104	217.7243376
SP	Heifer	6/8/2020	Heifer	P1	355	6/9/2020	6/9/2020 8:58	6/9/2020 9:04	387	235.8680324
SP	Heifer	6/8/2020	Heifer	P1	467	6/9/2020	6/9/2020 9:02	6/9/2020 9:37	2113	154.2214058
SP	Heifer	6/8/2020	Heifer	P1	248	6/9/2020	6/9/2020 9:05	6/9/2020 9:05	25	122.4699399
SP	Heifer	6/8/2020	Heifer	P1	248	6/9/2020	6/9/2020 9:06	6/9/2020 9:10	218	172.3651006
SP	Heifer	6/8/2020	Heifer	P1	467	6/9/2020	6/9/2020 9:11	6/9/2020 9:12	39	99.7903214
SP	Heifer	6/8/2020	Heifer	P1	383	6/9/2020	6/9/2020 9:12	6/9/2020 9:15	173	204.1165665
ALT	Heifer	6/8/2020	Heifer	P1	329	6/9/2020	6/9/2020 9:25	6/9/2020 9:35	602	54.4310844
SP	Heifer	6/8/2020	Heifer	P1	355	6/9/2020	6/9/2020 9:35	6/9/2020 9:47	731	453.59237
ALT	Heifer	6/8/2020	Heifer	P1	332	6/9/2020	6/9/2020 9:37	6/9/2020 9:49	701	326.5865064
ALT	Heifer	6/8/2020	Heifer	P1	329	6/9/2020	6/9/2020 9:49	6/9/2020 9:50	35	77.1107029
SP	Cow	6/8/2020	Cow	P1	512	6/9/2020	6/9/2020 10:21	6/9/2020 10:35	880	898.1128926
SP	Cow	6/8/2020	Cow	P1	512	6/9/2020	6/9/2020 10:36	6/9/2020 10:39	136	18.1436948
SP	Cow	6/8/2020	Cow	P1	513	6/9/2020	6/9/2020 10:41	6/9/2020 10:41	27	81.6466266
SP	Cow	6/8/2020	Cow	P1	512	6/9/2020	6/9/2020 10:41	6/9/2020 10:43	128	81.6466266
SP	Cow	6/8/2020	Cow	P1	555	6/9/2020	6/9/2020 10:42	6/9/2020 11:27	2712	45.359237
SP	Cow	6/8/2020	Cow	P1	512	6/9/2020	6/9/2020 10:43	6/9/2020 10:44	56	158.7573295
SP	Heifer	6/8/2020	Heifer	P1	311	6/9/2020	6/9/2020 10:57	6/9/2020 10:58	31	195.0447191
SP	Heifer	6/8/2020	Heifer	P1	311	6/9/2020	6/9/2020 10:58	6/9/2020 10:59	71	31.7514659
ALT	Heifer	6/8/2020	Heifer	P1	296	6/9/2020	6/9/2020 11:00	6/9/2020 11:01	67	22.6796185
SP	Heifer	6/8/2020	Heifer	P1	311	6/9/2020	6/9/2020 11:01	6/9/2020 11:07	347	145.1495584
ALT	Heifer	6/8/2020	Heifer	P1	416	6/9/2020	6/9/2020 11:10	6/9/2020 11:11	55	22.6796185
ALT	Heifer	6/8/2020	Heifer	P1	329	6/9/2020	6/9/2020 11:13	6/9/2020 11:19	366	267.6194983
SP	Heifer	6/8/2020	Heifer	P1	334	6/9/2020	6/9/2020 11:21	6/9/2020 11:22	34	31.7514659
SP	Cow	6/8/2020	Cow	P1	555	6/9/2020	6/9/2020 11:23	6/9/2020 11:26	163	317.514659
SP	Cow	6/8/2020	Cow	P1	469	6/9/2020	6/9/2020 11:26	6/9/2020 11:30	270	258.5476509
ALT	Cow	6/8/2020	Cow	P1	572	6/9/2020	6/9/2020 11:27	6/9/2020 12:17	2985	86.1825503
SP	Cow	6/8/2020	Cow	P1	469	6/9/2020	6/9/2020 11:33	6/9/2020 12:10	2227	90.718474
ALT	Cow	6/8/2020	Cow	P1	572	6/9/2020	6/9/2020 12:10	6/9/2020 12:11	12	36.2873896
SP	Cow	6/8/2020	Cow	P1	578	6/9/2020	6/9/2020 12:12	6/9/2020 12:13	74	54.4310844
SP	Cow	6/8/2020	Cow	P1	469	6/9/2020	6/9/2020 12:13	6/9/2020 12:20	431	394.6253619
SP	Cow	6/8/2020	Cow	P1	469	6/9/2020	6/9/2020 12:19	6/9/2020 12:19	5	18.1436948
SP	Cow	6/8/2020	Cow	P1	469	6/9/2020	6/9/2020 12:20	6/9/2020 12:21	19	158.7573295
ALT	Cow	6/8/2020	Cow	P1	422	6/9/2020	6/9/2020 12:21	6/9/2020 12:22	61	154.2214058
SP	Cow	6/8/2020	Cow	P1	578	6/9/2020	6/9/2020 12:22	6/9/2020 12:24	152	217.7243376
SP	Cow	6/8/2020	Cow	P1	469	6/9/2020	6/9/2020 12:24	6/9/2020 12:25	76	104.3262451
SP	Cow	6/8/2020	Cow	P1	469	6/9/2020	6/9/2020 12:24	6/9/2020 12:24	5	27.2155422
ALT	Cow	6/8/2020	Cow	P1	422	6/9/2020	6/9/2020 12:30	6/9/2020 12:32	143	195.0447191
SP	Cow	6/8/2020	Cow	P1	469	6/9/2020	6/9/2020 12:32	6/9/2020 12:40	474	181.436948
ALT	Cow	6/8/2020	Cow	P1	422	6/9/2020	6/9/2020 12:32	6/9/2020 12:42	576	22.6796185
SP	Cow	6/8/2020	Cow	P1	428	6/9/2020	6/9/2020 12:36	6/9/2020 12:36	8	0
SP	Cow	6/8/2020	Cow	P1	576	6/9/2020	6/9/2020 12:40	6/9/2020 12:40	32	36.2873896
SP	Cow	6/8/2020	Cow	P1	469	6/9/2020	6/9/2020 12:40	6/9/2020 12:48	456	176.9010243
SP	Cow	6/8/2020	Cow	P1	439	6/9/2020	6/9/2020 12:45	6/9/2020 12:45	7	9.0718474
ALT	Cow	6/8/2020	Cow	P1	377	6/9/2020	6/9/2020 12:48	6/9/2020 12:50	114	77.1107029
ALT	Cow	6/8/2020	Cow	P1	377	6/9/2020	6/9/2020 12:48	6/9/2020 12:51	197	27.2155422
ALT	Cow	6/8/2020	Cow	P1	425	6/9/2020	6/9/2020 12:48	6/9/2020 12:53	284	235.8680324
SP	Cow	6/8/2020	Cow	P1	532	6/9/2020	6/9/2020 12:48	6/9/2020 12:48	7	13.6077711
ALT	Cow	6/8/2020	Cow	P1	377	6/9/2020	6/9/2020 12:51	6/9/2020 12:52	18	27.2155422
ALT	Cow	6/8/2020	Cow	P1	385	6/9/2020	6/9/2020 12:52	6/9/2020 12:53	43	36.2873896
ALT	Cow	6/8/2020	Cow	P1	377	6/9/2020	6/9/2020 12:53	6/9/2020 12:54	87	4.5359237
ALT	Cow	6/8/2020	Cow	P1	385	6/9/2020	6/9/2020 12:53	6/9/2020 12:55	127	27.2155422
SP	Cow	6/8/2020	Cow	P1	532	6/9/2020	6/9/2020 12:53	6/9/2020 12:53	6	0
ALT	Cow	6/8/2020	Cow	P1	385	6/9/2020	6/9/2020 12:54	6/9/2020 13:00	335	149.6854821
SP	Cow	6/8/2020	Cow	P1	392	6/9/2020	6/9/2020 12:55	6/9/2020 12:57	113	90.718474
ALT	Cow	6/8/2020	Cow	P1	425	6/9/2020	6/9/2020 12:56	6/9/2020 13:04	446	553.3826914
SP	Cow	6/8/2020	Cow	P1	532	6/9/2020	6/9/2020 12:57	6/9/2020 13:00	204	49.8951607
SP	Cow	6/8/2020	Cow	P1	404	6/9/2020	6/9/2020 12:58	6/9/2020 12:59	78	204.1165665
SP	Cow	6/8/2020	Cow	P1	449	6/9/2020	6/9/2020 13:00	6/9/2020 13:03	194	340.1942775
ALT	Cow	6/8/2020	Cow	P1	385	6/9/2020	6/9/2020 13:01	6/9/2020 13:02	30	49.8951607
ALT	Cow	6/8/2020	Cow	P1	521	6/9/2020	6/9/2020 13:02	6/9/2020 13:12	623	784.7148001
ALT	Cow	6/8/2020	Cow	P1	542	6/9/2020	6/9/2020 13:03	6/9/2020 13:04	5	4.5359237
SP	Cow	6/8/2020	Cow	P1	406	6/9/2020	6/9/2020 13:04	6/9/2020 13:06	149	117.9340162
ALT	Cow	6/8/2020	Cow	P1	542	6/9/2020	6/9/2020 13:04	6/9/2020 13:09	284	181.436948
SP	Cow	6/8/2020	Cow	P1	449	6/9/2020	6/9/2020 13:04	6/9/2020 13:05	20	22.6796185
ALT	Cow	6/8/2020	Cow	P1	385	6/9/2020	6/9/2020 13:06	6/9/2020 13:08	80	63.5029318
SP	Cow	6/8/2020	Cow	P1	406	6/9/2020	6/9/2020 13:08	6/9/2020 13:09	77	68.0388555
ALT	Cow	6/8/2020	Cow	P1	416	6/9/2020	6/9/2020 13:12	6/9/2020 13:12	6	9.0718474
SP	Cow	6/8/2020	Cow	P1	449	6/9/2020	6/9/2020 13:12	6/9/2020 13:49	2196	22.6796185
ALT	Cow	6/8/2020	Cow	P1	521	6/9/2020	6/9/2020 13:12	6/9/2020 13:13	88	9.0718474
ALT	Cow	6/8/2020	Cow	P1	385	6/9/2020	6/9/2020 13:12	6/9/2020 13:12	10	22.6796185
ALT	Cow	6/8/2020	Cow	P1	416	6/9/2020	6/9/2020 13:14	6/9/2020 13:14	13	13.6077711
ALT	Cow	6/8/2020	Cow	P1	521	6/9/2020	6/9/2020 13:14	6/9/2020 13:15	34	9.0718474
SP	Cow	6/8/2020	Cow	P1	631	6/9/2020	6/9/2020 13:14	6/9/2020 13:14	18	95.2543977
ALT	Cow	6/8/2020	Cow	P1	521	6/9/2020	6/9/2020 13:18	6/9/2020 13:19	46	22.6796185
SP	Cow	6/8/2020	Cow	P1	631	6/9/2020	6/9/2020 13:18	6/9/2020 13:19	68	72.5747792
ALT	Cow	6/8/2020	Cow	P1	572	6/9/2020	6/9/2020 13:19	6/9/2020 13:27	537	27.2155422
SP	Cow	6/8/2020	Cow	P1	448	6/9/2020	6/9/2020 13:24	6/9/2020 13:24	40	45.359237
SP	Cow	6/8/2020	Cow	P1	508	6/9/2020	6/9/2020 13:25	6/9/2020 13:25	22	45.359237
SP	Cow	6/8/2020	Cow	P1	469	6/9/2020	6/9/2020 13:25	6/9/2020 13:33	435	512.5593781
ALT	Cow	6/8/2020	Cow	P1	416	6/9/2020	6/9/2020 13:27	6/9/2020 13:29	72	54.4310844
ALT	Cow	6/8/2020	Cow	P1	416	6/9/2020	6/9/2020 13:29	6/9/2020 13:29	20	13.6077711
SP	Cow	6/8/2020	Cow	P1	631	6/9/2020	6/9/2020 13:31	6/9/2020 13:31	5	4.5359237
ALT	Cow	6/8/2020	Cow	P1	572	6/9/2020	6/9/2020 13:32	6/9/2020 13:33	79	31.7514659
SP	Cow	6/8/2020	Cow	P1	449	6/9/2020	6/9/2020 13:33	6/9/2020 13:33	43	40.8233133
SP	Cow	6/8/2020	Cow	P1	555	6/9/2020	6/9/2020 13:33	6/9/2020 13:34	8	9.0718474
ALT	Cow	6/8/2020	Cow	P1	422	6/9/2020	6/9/2020 13:33	6/9/2020 13:34	82	154.2214058
SP	Cow	6/8/2020	Cow	P1	449	6/9/2020	6/9/2020 13:34	6/9/2020 13:34	36	149.6854821
SP	Cow	6/8/2020	Cow	P1	449	6/9/2020	6/9/2020 13:34	6/9/2020 13:37	162	163.2932532
ALT	Cow	6/8/2020	Cow	P1	572	6/9/2020	6/9/2020 13:34	6/9/2020 13:45	665	45.359237
ALT	Cow	6/8/2020	Cow	P1	513	6/9/2020	6/9/2020 13:36	6/9/2020 13:59	1375	63.5029318
SP	Cow	6/8/2020	Cow	P1	555	6/9/2020	6/9/2020 13:39	6/9/2020 13:55	1004	762.0351816
ALT	Cow	6/8/2020	Cow	P1	463	6/9/2020	6/9/2020 13:49	6/9/2020 13:50	56	145.1495584
ALT	Cow	6/8/2020	Cow	P1	425	6/9/2020	6/9/2020 13:50	6/9/2020 14:39	2940	281.2272694
ALT	Cow	6/8/2020	Cow	P1	572	6/9/2020	6/9/2020 13:53	6/9/2020 14:33	2401	36.2873896
ALT	Cow	6/8/2020	Cow	P1	463	6/9/2020	6/9/2020 13:55	6/9/2020 13:56	5	9.0718474
SP	Cow	6/8/2020	Cow	P1	469	6/9/2020	6/9/2020 13:56	6/9/2020 14:45	2926	821.0021897
ALT	Cow	6/8/2020	Cow	P1	469	6/9/2020	6/9/2020 14:21	6/9/2020 14:33	729	72.5747792
ALT	Heifer	6/8/2020	Heifer	P1	332	6/9/2020	6/9/2020 14:23	6/9/2020 14:28	289	63.5029318
ALT	Cow	6/8/2020	Cow	P1	469	6/9/2020	6/9/2020 14:33	6/9/2020 14:34	41	31.7514659
ALT	Cow	6/8/2020	Cow	P1	469	6/9/2020	6/9/2020 14:41	6/9/2020 14:43	108	49.8951607
ALT	Cow	6/8/2020	Cow	P1	469	6/9/2020	6/9/2020 14:45	6/9/2020 14:46	73	208.6524902
SP	Cow	6/8/2020	Cow	P1	428	6/9/2020	6/9/2020 14:46	6/9/2020 15:17	1840	521.6312255
ALT	Cow	6/8/2020	Cow	P1	469	6/9/2020	6/9/2020 14:47	6/9/2020 14:48	35	27.2155422
ALT	Cow	6/8/2020	Cow	P1	469	6/9/2020	6/9/2020 14:50	6/9/2020 14:51	27	72.5747792
ALT	Cow	6/8/2020	Cow	P1	422	6/9/2020	6/9/2020 15:23	6/9/2020 15:24	42	58.9670081
SP	Cow	6/8/2020	Cow	P1	512	6/9/2020	6/9/2020 15:24	6/9/2020 15:27	176	36.2873896
ALT	Cow	6/8/2020	Cow	P1	422	6/9/2020	6/9/2020 15:27	6/9/2020 15:29	72	58.9670081
ALT	Cow	6/8/2020	Cow	P1	434	6/9/2020	6/9/2020 15:35	6/9/2020 16:28	3209	548.8467677
ALT	Cow	6/8/2020	Cow	P1	430	6/9/2020	6/9/2020 15:35	6/9/2020 15:36	68	58.9670081
ALT	Cow	6/8/2020	Cow	P1	434	6/9/2020	6/9/2020 15:42	6/9/2020 15:44	114	9.0718474
ALT	Cow	6/8/2020	Cow	P1	434	6/9/2020	6/9/2020 15:46	6/9/2020 15:46	12	4.5359237
SP	Cow	6/8/2020	Cow	P1	433	6/9/2020	6/9/2020 15:46	6/9/2020 16:32	2766	621.4215469
ALT	Heifer	6/8/2020	Heifer	P1	332	6/9/2020	6/9/2020 16:04	6/9/2020 16:17	754	576.0623099
ALT	Heifer	6/8/2020	Heifer	P1	329	6/9/2020	6/9/2020 16:18	6/9/2020 16:20	134	4.5359237
ALT	Cow	6/8/2020	Cow	P1	414	6/9/2020	6/9/2020 16:32	6/9/2020 16:32	5	4.5359237
ALT	Cow	6/8/2020	Cow	P1	432	6/9/2020	6/9/2020 16:39	6/9/2020 16:56	1042	31.7514659
ALT	Cow	6/8/2020	Cow	P1	377	6/9/2020	6/9/2020 16:46	6/9/2020 16:50	249	81.6466266
SP	Cow	6/8/2020	Cow	P1	406	6/9/2020	6/9/2020 16:49	6/9/2020 17:11	1294	213.1884139
SP	Cow	6/8/2020	Cow	P1	404	6/9/2020	6/9/2020 16:50	6/9/2020 16:50	13	9.0718474
ALT	Cow	6/8/2020	Cow	P1	377	6/9/2020	6/9/2020 16:54	6/9/2020 16:55	92	68.0388555
ALT	Cow	6/8/2020	Cow	P1	377	6/9/2020	6/9/2020 16:55	6/9/2020 16:58	145	68.0388555
SP	Cow	6/8/2020	Cow	P1	428	6/9/2020	6/9/2020 16:56	6/9/2020 16:57	75	68.0388555
SP	Cow	6/8/2020	Cow	P1	406	6/9/2020	6/9/2020 16:58	6/9/2020 16:58	5	18.1436948
SP	Cow	6/8/2020	Cow	P1	404	6/9/2020	6/9/2020 17:11	6/9/2020 17:13	141	131.5417873
SP	Cow	6/8/2020	Cow	P1	404	6/9/2020	6/9/2020 17:13	6/9/2020 17:15	126	72.5747792
ALT	Cow	6/8/2020	Cow	P1	521	6/9/2020	6/9/2020 17:20	6/9/2020 17:23	184	68.0388555
SP	Cow	6/8/2020	Cow	P1	406	6/9/2020	6/9/2020 17:20	6/9/2020 17:20	5	0
ALT	Cow	6/8/2020	Cow	P1	542	6/9/2020	6/9/2020 17:20	6/9/2020 17:21	67	13.6077711
ALT	Cow	6/8/2020	Cow	P1	542	6/9/2020	6/9/2020 17:24	6/9/2020 17:26	131	312.9787353
ALT	Cow	6/8/2020	Cow	P1	506	6/9/2020	6/9/2020 17:53	6/9/2020 17:54	6	9.0718474
SP	Cow	6/8/2020	Cow	P1	469	6/9/2020	6/9/2020 17:54	6/9/2020 18:49	3331	331.1224301
ALT	Cow	6/8/2020	Cow	P1	445	6/9/2020	6/9/2020 18:23	6/9/2020 18:53	1816	163.2932532
SP	Cow	6/8/2020	Cow	P1	508	6/9/2020	6/9/2020 18:50	6/9/2020 18:58	494	417.3049804
SP	Cow	6/8/2020	Cow	P1	469	6/9/2020	6/9/2020 18:51	6/9/2020 18:52	92	136.077711
SP	Cow	6/8/2020	Cow	P1	469	6/9/2020	6/9/2020 18:53	6/9/2020 18:54	45	58.9670081
SP	Cow	6/8/2020	Cow	P1	578	6/9/2020	6/9/2020 18:58	6/9/2020 18:58	16	394.6253619
SP	Cow	6/8/2020	Cow	P1	508	6/9/2020	6/9/2020 18:58	6/9/2020 19:11	772	267.6194983
ALT	Cow	6/8/2020	Cow	P1	506	6/9/2020	6/9/2020 19:13	6/9/2020 19:26	750	299.3709642
ALT	Cow	6/8/2020	Cow	P1	414	6/9/2020	6/9/2020 19:14	6/9/2020 19:14	15	68.0388555
ALT	Cow	6/8/2020	Cow	P1	542	6/9/2020	6/9/2020 19:15	6/9/2020 19:16	33	167.8291769
ALT	Cow	6/8/2020	Cow	P1	542	6/9/2020	6/9/2020 19:25	6/9/2020 19:25	8	4.5359237
ALT	Cow	6/8/2020	Cow	P1	533	6/9/2020	6/9/2020 19:25	6/9/2020 19:25	5	4.5359237
ALT	Cow	6/8/2020	Cow	P1	536	6/9/2020	6/9/2020 19:26	6/9/2020 19:29	217	0
ALT	Cow	6/8/2020	Cow	P1	631	6/9/2020	6/9/2020 19:29	6/9/2020 19:50	1270	31.7514659
SP	Cow	6/8/2020	Cow	P1	386	6/9/2020	6/9/2020 19:29	6/9/2020 19:29	7	9.0718474
ALT	Cow	6/8/2020	Cow	P1	533	6/9/2020	6/9/2020 19:32	6/9/2020 19:33	21	31.7514659
ALT	Cow	6/8/2020	Cow	P1	533	6/9/2020	6/9/2020 19:38	6/9/2020 19:39	41	27.2155422
SP	Cow	6/8/2020	Cow	P1	555	6/9/2020	6/9/2020 19:40	6/9/2020 19:40	6	18.1436948
ALT	Cow	6/8/2020	Cow	P1	533	6/9/2020	6/9/2020 19:43	6/9/2020 19:46	138	49.8951607
SP	Cow	6/8/2020	Cow	P1	475	6/9/2020	6/9/2020 19:50	6/9/2020 19:51	23	81.6466266
SP	Cow	6/8/2020	Cow	P1	508	6/9/2020	6/9/2020 19:51	6/9/2020 19:58	464	644.1011654
ALT	Cow	6/8/2020	Cow	P1	432	6/9/2020	6/9/2020 19:56	6/9/2020 19:57	59	58.9670081
ALT	Cow	6/8/2020	Cow	P1	432	6/9/2020	6/9/2020 20:05	6/9/2020 20:07	112	99.7903214
SP	Cow	6/8/2020	Cow	P1	426	6/9/2020	6/9/2020 20:06	6/9/2020 20:07	34	9.0718474
SP	Cow	6/8/2020	Cow	P1	448	6/9/2020	6/9/2020 20:09	6/9/2020 20:14	306	0
ALT	Cow	6/8/2020	Cow	P1	422	6/9/2020	6/9/2020 20:16	6/9/2020 20:18	106	176.9010243
SP	Cow	6/8/2020	Cow	P1	439	6/9/2020	6/9/2020 20:16	6/9/2020 20:17	86	22.6796185
SP	Cow	6/8/2020	Cow	P1	440	6/9/2020	6/9/2020 20:19	6/9/2020 20:19	22	18.1436948
SP	Cow	6/8/2020	Cow	P1	439	6/9/2020	6/9/2020 20:20	6/9/2020 20:20	6	4.5359237
SP	Cow	6/8/2020	Cow	P1	440	6/9/2020	6/9/2020 20:21	6/9/2020 20:21	8	0
SP	Cow	6/8/2020	Cow	P1	449	6/9/2020	6/9/2020 20:22	6/9/2020 20:22	22	13.6077711
SP	Cow	6/8/2020	Cow	P1	426	6/9/2020	6/9/2020 20:22	6/9/2020 20:23	19	13.6077711
SP	Cow	6/8/2020	Cow	P1	439	6/9/2020	6/9/2020 20:23	6/9/2020 20:23	5	95.2543977
SP	Cow	6/8/2020	Cow	P1	631	6/9/2020	6/9/2020 20:24	6/9/2020 20:24	29	167.8291769
SP	Cow	6/8/2020	Cow	P1	426	6/9/2020	6/9/2020 20:24	6/9/2020 20:24	14	40.8233133
SP	Cow	6/8/2020	Cow	P1	469	6/9/2020	6/9/2020 20:24	6/9/2020 20:25	5	9.0718474
SP	Cow	6/8/2020	Cow	P1	449	6/9/2020	6/9/2020 20:25	6/9/2020 20:25	16	22.6796185
SP	Cow	6/8/2020	Cow	P1	469	6/9/2020	6/9/2020 20:25	6/9/2020 20:26	52	145.1495584
SP	Cow	6/8/2020	Cow	P1	631	6/9/2020	6/9/2020 20:26	6/9/2020 20:31	311	2163.635605
ALT	Cow	6/8/2020	Cow	P1	425	6/9/2020	6/9/2020 20:40	6/9/2020 20:43	199	176.9010243
ALT	Cow	6/8/2020	Cow	P1	416	6/9/2020	6/9/2020 20:42	6/9/2020 20:43	60	22.6796185
SP	Cow	6/8/2020	Cow	P1	426	6/9/2020	6/9/2020 20:43	6/9/2020 20:44	88	45.359237
ALT	Cow	6/8/2020	Cow	P1	416	6/9/2020	6/9/2020 20:44	6/9/2020 20:50	344	276.6913457
ALT	Cow	6/8/2020	Cow	P1	416	6/9/2020	6/9/2020 20:45	6/9/2020 20:45	9	181.436948
SP	Cow	6/8/2020	Cow	P1	448	6/9/2020	6/9/2020 20:45	6/9/2020 20:45	22	9.0718474
SP	Cow	6/8/2020	Cow	P1	426	6/9/2020	6/9/2020 20:46	6/9/2020 20:46	14	9.0718474
SP	Cow	6/8/2020	Cow	P1	578	6/9/2020	6/9/2020 20:47	6/9/2020 20:47	17	45.359237
SP	Cow	6/8/2020	Cow	P1	440	6/9/2020	6/9/2020 20:47	6/9/2020 20:53	313	136.077711
SP	Cow	6/8/2020	Cow	P1	448	6/9/2020	6/9/2020 20:50	6/9/2020 20:50	5	4.5359237
SP	Cow	6/8/2020	Cow	P1	426	6/9/2020	6/9/2020 20:50	6/9/2020 20:52	99	27.2155422
ALT	Cow	6/8/2020	Cow	P1	521	6/9/2020	6/9/2020 20:51	6/9/2020 20:52	51	9.0718474
SP	Cow	6/8/2020	Cow	P1	485	6/9/2020	6/9/2020 20:53	6/9/2020 20:55	118	49.8951607
SP	Cow	6/8/2020	Cow	P1	578	6/9/2020	6/9/2020 20:54	6/9/2020 20:54	5	9.0718474
SP	Cow	6/8/2020	Cow	P1	440	6/9/2020	6/9/2020 20:55	6/9/2020 20:55	5	0
SP	Cow	6/8/2020	Cow	P1	485	6/9/2020	6/9/2020 20:55	6/9/2020 20:59	239	63.5029318
ALT	Cow	6/8/2020	Cow	P1	416	6/9/2020	6/9/2020 20:56	6/9/2020 20:58	143	81.6466266
SP	Cow	6/8/2020	Cow	P1	449	6/9/2020	6/9/2020 20:59	6/9/2020 20:59	5	36.2873896
SP	Cow	6/8/2020	Cow	P1	578	6/9/2020	6/9/2020 20:59	6/9/2020 21:02	158	72.5747792
ALT	Cow	6/8/2020	Cow	P1	385	6/9/2020	6/9/2020 21:02	6/9/2020 21:04	112	512.5593781
SP	Cow	6/8/2020	Cow	P1	485	6/9/2020	6/9/2020 21:02	6/9/2020 21:02	26	63.5029318
SP	Cow	6/8/2020	Cow	P1	439	6/9/2020	6/9/2020 21:02	6/9/2020 21:04	133	77.1107029
SP	Cow	6/8/2020	Cow	P1	469	6/9/2020	6/9/2020 21:04	6/9/2020 21:06	106	231.3321087
ALT	Cow	6/8/2020	Cow	P1	414	6/9/2020	6/9/2020 21:04	6/9/2020 21:07	164	104.3262451
SP	Cow	6/8/2020	Cow	P1	428	6/9/2020	6/9/2020 21:07	6/9/2020 21:18	637	22.6796185
ALT	Cow	6/8/2020	Cow	P1	521	6/9/2020	6/9/2020 21:07	6/9/2020 21:10	125	13.6077711
ALT	Cow	6/8/2020	Cow	P1	425	6/9/2020	6/9/2020 21:12	6/9/2020 21:14	107	113.3980925
SP	Cow	6/8/2020	Cow	P1	469	6/9/2020	6/9/2020 21:14	6/9/2020 21:14	5	0
ALT	Cow	6/8/2020	Cow	P1	425	6/9/2020	6/9/2020 21:20	6/9/2020 21:22	79	145.1495584
ALT	Cow	6/8/2020	Cow	P1	434	6/9/2020	6/9/2020 21:23	6/9/2020 21:24	49	4.5359237
SP	Cow	6/8/2020	Cow	P1	426	6/9/2020	6/9/2020 21:24	6/9/2020 21:25	102	45.359237
ALT	Cow	6/8/2020	Cow	P1	434	6/9/2020	6/9/2020 21:24	6/9/2020 21:27	151	36.2873896
SP	Cow	6/8/2020	Cow	P1	469	6/9/2020	6/9/2020 21:31	6/9/2020 21:31	21	4.5359237
ALT	Cow	6/8/2020	Cow	P1	434	6/9/2020	6/9/2020 21:32	6/9/2020 21:32	22	4.5359237
SP	Cow	6/8/2020	Cow	P1	426	6/9/2020	6/9/2020 21:36	6/9/2020 21:36	5	0
ALT	Cow	6/8/2020	Cow	P1	469	6/9/2020	6/9/2020 21:37	6/9/2020 21:39	85	40.8233133
SP	Cow	6/8/2020	Cow	P1	527	6/9/2020	6/9/2020 21:38	6/9/2020 21:57	1155	95.2543977
ALT	Cow	6/8/2020	Cow	P1	469	6/9/2020	6/9/2020 21:39	6/9/2020 21:41	166	122.4699399
ALT	Cow	6/8/2020	Cow	P1	414	6/9/2020	6/9/2020 21:44	6/9/2020 21:47	166	235.8680324
ALT	Cow	6/8/2020	Cow	P1	414	6/9/2020	6/9/2020 21:47	6/9/2020 21:50	195	72.5747792
ALT	Cow	6/8/2020	Cow	P1	469	6/9/2020	6/9/2020 21:51	6/9/2020 21:51	10	13.6077711
ALT	Cow	6/8/2020	Cow	P1	469	6/9/2020	6/9/2020 21:54	6/9/2020 22:00	360	208.6524902
SP	Cow	6/8/2020	Cow	P1	508	6/9/2020	6/9/2020 21:57	6/9/2020 22:00	170	1093.157612
SP	Cow	6/8/2020	Cow	P1	631	6/9/2020	6/9/2020 22:00	6/9/2020 22:08	488	49.8951607
ALT	Cow	6/8/2020	Cow	P1	377	6/9/2020	6/9/2020 22:08	6/9/2020 22:08	27	0
SP	Cow	6/8/2020	Cow	P1	631	6/9/2020	6/9/2020 22:10	6/9/2020 22:10	9	158.7573295
SP	Cow	6/8/2020	Cow	P1	631	6/9/2020	6/9/2020 22:10	6/9/2020 22:22	718	1578.501448
ALT	Cow	6/8/2020	Cow	P1	377	6/9/2020	6/9/2020 22:10	6/9/2020 22:11	21	18.1436948
ALT	Cow	6/8/2020	Cow	P1	377	6/9/2020	6/9/2020 22:17	6/9/2020 22:24	395	117.9340162
SP	Cow	6/8/2020	Cow	P1	631	6/9/2020	6/9/2020 22:22	6/9/2020 22:24	127	136.077711
SP	Cow	6/8/2020	Cow	P1	428	6/9/2020	6/9/2020 22:24	6/9/2020 22:28	249	235.8680324
ALT	Cow	6/8/2020	Cow	P1	515	6/9/2020	6/9/2020 22:26	6/9/2020 22:26	5	4.5359237
SP	Cow	6/8/2020	Cow	P1	428	6/9/2020	6/9/2020 22:28	6/9/2020 22:33	270	317.514659
SP	Cow	6/8/2020	Cow	P1	448	6/9/2020	6/9/2020 22:33	6/9/2020 22:34	41	312.9787353
SP	Cow	6/8/2020	Cow	P1	448	6/9/2020	6/9/2020 22:34	6/9/2020 22:49	927	117.9340162
SP	Cow	6/8/2020	Cow	P1	468	6/9/2020	6/9/2020 22:49	6/9/2020 22:51	119	181.436948
SP	Cow	6/8/2020	Cow	P1	468	6/9/2020	6/9/2020 22:55	6/9/2020 23:15	1166	725.747792
ALT	Cow	6/8/2020	Cow	P1	542	6/9/2020	6/9/2020 23:27	6/9/2020 23:31	227	77.1107029
SP	Cow	6/8/2020	Cow	P1	468	6/9/2020	6/9/2020 23:30	6/9/2020 23:30	7	49.8951607
SP	Cow	6/8/2020	Cow	P1	0	6/9/2020	0	0	0	0
SP	Cow	6/8/2020	Cow	P1	0	6/9/2020	0	0	0	0
SP	Cow	6/8/2020	Cow	P1	0	6/9/2020	0	0	0	0
SP	Cow	6/8/2020	Cow	P1	0	6/9/2020	0	0	0	0
SP	Cow	6/8/2020	Cow	P1	0	6/9/2020	0	0	0	0
SP	Cow	6/8/2020	Cow	P1	0	6/9/2020	0	0	0	0
SP	Cow	6/8/2020	Cow	P1	0	6/9/2020	0	0	0	0
SP	Cow	6/8/2020	Cow	P1	0	6/9/2020	0	0	0	0
SP	Cow	6/8/2020	Cow	P1	0	6/9/2020	0	0	0	0
SP	Cow	6/8/2020	Cow	P1	0	6/9/2020	0	0	0	0
SP	Cow	6/8/2020	Cow	P1	0	6/9/2020	0	0	0	0
SP	Cow	6/8/2020	Cow	P1	0	6/9/2020	0	0	0	0
SP	Cow	6/8/2020	Cow	P1	0	6/9/2020	0	0	0	0
SP	Cow	6/8/2020	Cow	P1	0	6/9/2020	0	0	0	0
SP	Cow	6/8/2020	Cow	P1	0	6/9/2020	0	0	0	0
SP	Cow	6/8/2020	Cow	P1	0	6/9/2020	0	0	0	0
SP	Cow	6/8/2020	Cow	P1	0	6/9/2020	0	0	0	0
ALT	Cow	6/8/2020	Cow	P1	0	6/9/2020	0	0	0	0
ALT	Cow	6/8/2020	Cow	P1	0	6/9/2020	0	0	0	0
ALT	Cow	6/8/2020	Cow	P1	0	6/9/2020	0	0	0	0
ALT	Cow	6/8/2020	Cow	P1	0	6/9/2020	0	0	0	0
ALT	Cow	6/8/2020	Cow	P1	0	6/9/2020	0	0	0	0
ALT	Cow	6/8/2020	Cow	P1	0	6/9/2020	0	0	0	0
ALT	Cow	6/8/2020	Cow	P1	0	6/9/2020	0	0	0	0
ALT	Cow	6/8/2020	Cow	P1	0	6/9/2020	0	0	0	0
ALT	Cow	6/8/2020	Cow	P1	0	6/9/2020	0	0	0	0
ALT	Cow	6/8/2020	Cow	P1	0	6/9/2020	0	0	0	0
ALT	Cow	6/8/2020	Cow	P1	0	6/9/2020	0	0	0	0
ALT	Cow	6/8/2020	Cow	P1	0	6/9/2020	0	0	0	0
ALT	Cow	6/8/2020	Cow	P1	0	6/9/2020	0	0	0	0
ALT	Cow	6/8/2020	Cow	P1	0	6/9/2020	0	0	0	0
ALT	Cow	6/8/2020	Cow	P1	0	6/9/2020	0	0	0	0
ALT	Cow	6/8/2020	Cow	P1	0	6/9/2020	0	0	0	0
SP	Cow	6/8/2020	Cow	P1	0	6/9/2020	0	0	0	0
SP	Cow	6/8/2020	Cow	P1	0	6/9/2020	0	0	0	0
SP	Cow	6/8/2020	Cow	P1	0	6/9/2020	0	0	0	0
SP	Cow	6/8/2020	Cow	P1	0	6/9/2020	0	0	0	0
SP	Cow	6/8/2020	Cow	P1	0	6/9/2020	0	0	0	0
SP	Cow	6/8/2020	Cow	P1	0	6/9/2020	0	0	0	0
SP	Cow	6/8/2020	Cow	P1	0	6/9/2020	0	0	0	0
SP	Cow	6/8/2020	Cow	P1	0	6/9/2020	0	0	0	0
SP	Cow	6/8/2020	Cow	P1	0	6/9/2020	0	0	0	0
SP	Cow	6/8/2020	Cow	P1	0	6/9/2020	0	0	0	0
SP	Cow	6/8/2020	Cow	P1	0	6/9/2020	0	0	0	0
SP	Cow	6/8/2020	Cow	P1	0	6/9/2020	0	0	0	0
ALT	Cow	6/8/2020	Cow	P1	0	6/9/2020	0	0	0	0
ALT	Cow	6/8/2020	Cow	P1	0	6/9/2020	0	0	0	0
ALT	Cow	6/8/2020	Cow	P1	0	6/9/2020	0	0	0	0
ALT	Cow	6/8/2020	Cow	P1	0	6/9/2020	0	0	0	0
ALT	Cow	6/8/2020	Cow	P1	0	6/9/2020	0	0	0	0
ALT	Cow	6/8/2020	Cow	P1	0	6/9/2020	0	0	0	0
ALT	Cow	6/8/2020	Cow	P1	0	6/9/2020	0	0	0	0
ALT	Cow	6/8/2020	Cow	P1	0	6/9/2020	0	0	0	0
ALT	Cow	6/8/2020	Cow	P1	0	6/9/2020	0	0	0	0
ALT	Cow	6/8/2020	Cow	P1	0	6/9/2020	0	0	0	0
ALT	Cow	6/8/2020	Cow	P1	0	6/9/2020	0	0	0	0
ALT	Cow	6/8/2020	Cow	P1	0	6/9/2020	0	0	0	0
SP	Heifer	6/8/2020	Heifer	P1	0	6/9/2020	0	0	0	0
SP	Heifer	6/8/2020	Heifer	P1	0	6/9/2020	0	0	0	0
SP	Heifer	6/8/2020	Heifer	P1	0	6/9/2020	0	0	0	0
SP	Heifer	6/8/2020	Heifer	P1	0	6/9/2020	0	0	0	0
SP	Heifer	6/8/2020	Heifer	P1	0	6/9/2020	0	0	0	0
SP	Heifer	6/8/2020	Heifer	P1	0	6/9/2020	0	0	0	0
SP	Heifer	6/8/2020	Heifer	P1	0	6/9/2020	0	0	0	0
SP	Heifer	6/8/2020	Heifer	P1	0	6/9/2020	0	0	0	0
SP	Heifer	6/8/2020	Heifer	P1	0	6/9/2020	0	0	0	0
SP	Heifer	6/8/2020	Heifer	P1	0	6/9/2020	0	0	0	0
SP	Heifer	6/8/2020	Heifer	P1	0	6/9/2020	0	0	0	0
SP	Heifer	6/8/2020	Heifer	P1	0	6/9/2020	0	0	0	0
SP	Heifer	6/8/2020	Heifer	P1	0	6/9/2020	0	0	0	0
SP	Heifer	6/8/2020	Heifer	P1	0	6/9/2020	0	0	0	0
SP	Heifer	6/8/2020	Heifer	P1	0	6/9/2020	0	0	0	0
ALT	Heifer	6/8/2020	Heifer	P1	0	6/9/2020	0	0	0	0
ALT	Heifer	6/8/2020	Heifer	P1	0	6/9/2020	0	0	0	0
ALT	Heifer	6/8/2020	Heifer	P1	0	6/9/2020	0	0	0	0
ALT	Heifer	6/8/2020	Heifer	P1	0	6/9/2020	0	0	0	0
ALT	Heifer	6/8/2020	Heifer	P1	0	6/9/2020	0	0	0	0
ALT	Heifer	6/8/2020	Heifer	P1	0	6/9/2020	0	0	0	0
ALT	Heifer	6/8/2020	Heifer	P1	0	6/9/2020	0	0	0	0
ALT	Heifer	6/8/2020	Heifer	P1	0	6/9/2020	0	0	0	0
ALT	Heifer	6/8/2020	Heifer	P1	0	6/9/2020	0	0	0	0
ALT	Heifer	6/8/2020	Heifer	P1	0	6/9/2020	0	0	0	0
ALT	Heifer	6/8/2020	Heifer	P1	0	6/9/2020	0	0	0	0
ALT	Heifer	6/8/2020	Heifer	P1	0	6/9/2020	0	0	0	0
ALT	Heifer	6/8/2020	Heifer	P1	0	6/9/2020	0	0	0	0
ALT	Heifer	6/8/2020	Heifer	P1	0	6/9/2020	0	0	0	0
ALT	Heifer	6/8/2020	Heifer	P1	0	6/9/2020	0	0	0	0
ALT	Heifer	6/8/2020	Heifer	P1	0	6/9/2020	0	0	0	0
SP	Cow	6/8/2020	Cow	P1	392	6/10/2020	6/10/2020 0:37	6/10/2020 1:07	1811	176.9010243
SP	Cow	6/8/2020	Cow	P1	392	6/10/2020	6/10/2020 0:45	6/10/2020 1:38	3165	27.2155422
ALT	Cow	6/8/2020	Cow	P1	536	6/10/2020	6/10/2020 1:44	6/10/2020 1:44	5	4.5359237
ALT	Cow	6/8/2020	Cow	P1	536	6/10/2020	6/10/2020 1:44	6/10/2020 1:54	641	254.0117272
ALT	Cow	6/8/2020	Cow	P1	521	6/10/2020	6/10/2020 1:53	6/10/2020 1:53	5	4.5359237
SP	Cow	6/8/2020	Cow	P1	433	6/10/2020	6/10/2020 1:54	6/10/2020 1:55	65	190.5087954
SP	Cow	6/8/2020	Cow	P1	433	6/10/2020	6/10/2020 1:55	6/10/2020 2:05	574	276.6913457
SP	Cow	6/8/2020	Cow	P1	433	6/10/2020	6/10/2020 2:05	6/10/2020 2:06	75	22.6796185
SP	Cow	6/8/2020	Cow	P1	512	6/10/2020	6/10/2020 2:24	6/10/2020 2:25	114	4.5359237
SP	Cow	6/8/2020	Cow	P1	428	6/10/2020	6/10/2020 4:20	6/10/2020 4:21	80	58.9670081
SP	Cow	6/8/2020	Cow	P1	428	6/10/2020	6/10/2020 4:21	6/10/2020 5:05	2633	145.1495584
SP	Cow	6/8/2020	Cow	P1	428	6/10/2020	6/10/2020 5:05	6/10/2020 5:05	5	4.5359237
SP	Cow	6/8/2020	Cow	P1	449	6/10/2020	6/10/2020 5:32	6/10/2020 5:34	145	40.8233133
ALT	Cow	6/8/2020	Cow	P1	425	6/10/2020	6/10/2020 5:37	6/10/2020 5:57	1203	603.2778521
ALT	Heifer	6/8/2020	Heifer	P1	329	6/10/2020	6/10/2020 6:00	6/10/2020 6:02	149	22.6796185
ALT	Heifer	6/8/2020	Heifer	P1	332	6/10/2020	6/10/2020 6:03	6/10/2020 6:11	472	508.0234544
SP	Heifer	6/8/2020	Heifer	P1	383	6/10/2020	6/10/2020 6:04	6/10/2020 6:09	324	140.6136347
ALT	Heifer	6/8/2020	Heifer	P1	315	6/10/2020	6/10/2020 6:13	6/10/2020 6:14	84	4.5359237
ALT	Cow	6/8/2020	Cow	P1	414	6/10/2020	6/10/2020 6:37	6/10/2020 6:56	1124	131.5417873
SP	Cow	6/8/2020	Cow	P1	449	6/10/2020	6/10/2020 6:55	6/10/2020 6:57	142	18.1436948
ALT	Cow	6/8/2020	Cow	P1	414	6/10/2020	6/10/2020 6:56	6/10/2020 6:56	53	13.6077711
SP	Cow	6/8/2020	Cow	P1	512	6/10/2020	6/10/2020 6:58	6/10/2020 6:58	9	9.0718474
SP	Cow	6/8/2020	Cow	P1	449	6/10/2020	6/10/2020 6:59	6/10/2020 6:59	30	18.1436948
SP	Cow	6/8/2020	Cow	P1	449	6/10/2020	6/10/2020 6:59	6/10/2020 7:08	526	49.8951607
SP	Cow	6/8/2020	Cow	P1	449	6/10/2020	6/10/2020 6:59	6/10/2020 6:59	5	0
SP	Cow	6/8/2020	Cow	P1	512	6/10/2020	6/10/2020 6:59	6/10/2020 7:04	312	49.8951607
SP	Cow	6/8/2020	Cow	P1	449	6/10/2020	6/10/2020 7:04	6/10/2020 7:13	553	99.7903214
ALT	Cow	6/8/2020	Cow	P1	438	6/10/2020	6/10/2020 7:08	6/10/2020 7:11	165	190.5087954
ALT	Cow	6/8/2020	Cow	P1	453	6/10/2020	6/10/2020 7:09	6/10/2020 7:21	693	49.8951607
SP	Cow	6/8/2020	Cow	P1	475	6/10/2020	6/10/2020 7:11	6/10/2020 7:11	31	22.6796185
ALT	Cow	6/8/2020	Cow	P1	422	6/10/2020	6/10/2020 7:11	6/10/2020 7:22	648	58.9670081
SP	Cow	6/8/2020	Cow	P1	433	6/10/2020	6/10/2020 7:14	6/10/2020 7:19	344	72.5747792
ALT	Cow	6/8/2020	Cow	P1	453	6/10/2020	6/10/2020 7:16	6/10/2020 7:17	50	36.2873896
SP	Cow	6/8/2020	Cow	P1	433	6/10/2020	6/10/2020 7:17	6/10/2020 7:21	291	72.5747792
ALT	Cow	6/8/2020	Cow	P1	420	6/10/2020	6/10/2020 7:19	6/10/2020 7:25	329	31.7514659
ALT	Cow	6/8/2020	Cow	P1	420	6/10/2020	6/10/2020 7:21	6/10/2020 7:23	122	190.5087954
SP	Cow	6/8/2020	Cow	P1	433	6/10/2020	6/10/2020 7:21	6/10/2020 7:21	6	0
ALT	Cow	6/8/2020	Cow	P1	414	6/10/2020	6/10/2020 7:21	6/10/2020 7:28	460	290.2991168
ALT	Cow	6/8/2020	Cow	P1	438	6/10/2020	6/10/2020 7:23	6/10/2020 7:24	58	49.8951607
ALT	Cow	6/8/2020	Cow	P1	422	6/10/2020	6/10/2020 7:24	6/10/2020 7:28	258	226.796185
ALT	Cow	6/8/2020	Cow	P1	528	6/10/2020	6/10/2020 7:25	6/10/2020 7:27	144	49.8951607
SP	Cow	6/8/2020	Cow	P1	433	6/10/2020	6/10/2020 7:28	6/10/2020 7:31	140	308.4428116
ALT	Cow	6/8/2020	Cow	P1	422	6/10/2020	6/10/2020 7:31	6/10/2020 8:21	3035	222.2602613
ALT	Cow	6/8/2020	Cow	P1	434	6/10/2020	6/10/2020 7:31	6/10/2020 7:32	55	86.1825503
ALT	Cow	6/8/2020	Cow	P1	422	6/10/2020	6/10/2020 7:37	6/10/2020 7:38	70	36.2873896
ALT	Cow	6/8/2020	Cow	P1	453	6/10/2020	6/10/2020 7:49	6/10/2020 7:52	207	249.4758035
ALT	Cow	6/8/2020	Cow	P1	430	6/10/2020	6/10/2020 7:55	6/10/2020 7:56	74	18.1436948
ALT	Cow	6/8/2020	Cow	P1	377	6/10/2020	6/10/2020 7:59	6/10/2020 8:00	35	9.0718474
ALT	Cow	6/8/2020	Cow	P1	463	6/10/2020	6/10/2020 8:04	6/10/2020 8:09	294	267.6194983
ALT	Cow	6/8/2020	Cow	P1	463	6/10/2020	6/10/2020 8:12	6/10/2020 8:16	233	185.9728717
ALT	Cow	6/8/2020	Cow	P1	432	6/10/2020	6/10/2020 8:18	6/10/2020 8:23	263	399.1612856
SP	Cow	6/8/2020	Cow	P1	576	6/10/2020	6/10/2020 8:21	6/10/2020 8:23	93	58.9670081
ALT	Cow	6/8/2020	Cow	P1	469	6/10/2020	6/10/2020 8:22	6/10/2020 8:23	46	77.1107029
SP	Cow	6/8/2020	Cow	P1	576	6/10/2020	6/10/2020 8:27	6/10/2020 8:52	1546	27.2155422
SP	Cow	6/8/2020	Cow	P1	426	6/10/2020	6/10/2020 8:27	6/10/2020 8:51	1424	86.1825503
SP	Cow	6/8/2020	Cow	P1	576	6/10/2020	6/10/2020 8:29	6/10/2020 8:30	57	63.5029318
ALT	Cow	6/8/2020	Cow	P1	453	6/10/2020	6/10/2020 8:43	6/10/2020 8:47	257	208.6524902
ALT	Cow	6/8/2020	Cow	P1	469	6/10/2020	6/10/2020 8:49	6/10/2020 8:57	479	27.2155422
ALT	Cow	6/8/2020	Cow	P1	536	6/10/2020	6/10/2020 8:51	6/10/2020 9:14	1351	131.5417873
ALT	Cow	6/8/2020	Cow	P1	430	6/10/2020	6/10/2020 8:52	6/10/2020 9:00	438	353.8020486
SP	Cow	6/8/2020	Cow	P1	404	6/10/2020	6/10/2020 8:57	6/10/2020 9:00	138	77.1107029
SP	Cow	6/8/2020	Cow	P1	404	6/10/2020	6/10/2020 9:00	6/10/2020 9:01	58	86.1825503
SP	Cow	6/8/2020	Cow	P1	404	6/10/2020	6/10/2020 9:01	6/10/2020 9:12	677	58.9670081
ALT	Cow	6/8/2020	Cow	P1	515	6/10/2020	6/10/2020 9:09	6/10/2020 9:09	15	4.5359237
ALT	Cow	6/8/2020	Cow	P1	469	6/10/2020	6/10/2020 9:12	6/10/2020 9:13	43	36.2873896
ALT	Cow	6/8/2020	Cow	P1	515	6/10/2020	6/10/2020 9:13	6/10/2020 9:14	85	54.4310844
SP	Cow	6/8/2020	Cow	P1	404	6/10/2020	6/10/2020 9:14	6/10/2020 9:14	6	13.6077711
ALT	Cow	6/8/2020	Cow	P1	416	6/10/2020	6/10/2020 9:15	6/10/2020 9:15	37	9.0718474
SP	Cow	6/8/2020	Cow	P1	439	6/10/2020	6/10/2020 9:18	6/10/2020 9:18	11	4.5359237
SP	Cow	6/8/2020	Cow	P1	475	6/10/2020	6/10/2020 9:18	6/10/2020 9:19	53	127.0058636
SP	Cow	6/8/2020	Cow	P1	475	6/10/2020	6/10/2020 9:27	6/10/2020 9:27	6	4.5359237
ALT	Cow	6/8/2020	Cow	P1	432	6/10/2020	6/10/2020 9:31	6/10/2020 9:31	5	4.5359237
ALT	Cow	6/8/2020	Cow	P1	445	6/10/2020	6/10/2020 10:06	6/10/2020 10:08	113	113.3980925
SP	Cow	6/8/2020	Cow	P1	439	6/10/2020	6/10/2020 10:07	6/10/2020 10:07	6	0
ALT	Cow	6/8/2020	Cow	P1	445	6/10/2020	6/10/2020 10:09	6/10/2020 10:09	9	31.7514659
ALT	Cow	6/8/2020	Cow	P1	445	6/10/2020	6/10/2020 10:10	6/10/2020 10:12	92	72.5747792
SP	Cow	6/8/2020	Cow	P1	527	6/10/2020	6/10/2020 10:13	6/10/2020 10:15	129	63.5029318
ALT	Cow	6/8/2020	Cow	P1	631	6/10/2020	6/10/2020 10:15	6/10/2020 10:20	260	72.5747792
SP	Cow	6/8/2020	Cow	P1	406	6/10/2020	6/10/2020 10:16	6/10/2020 10:16	6	4.5359237
SP	Cow	6/8/2020	Cow	P1	428	6/10/2020	6/10/2020 10:24	6/10/2020 10:25	37	4.5359237
ALT	Cow	6/8/2020	Cow	P1	513	6/10/2020	6/10/2020 10:25	6/10/2020 10:41	1002	40.8233133
SP	Cow	6/8/2020	Cow	P1	576	6/10/2020	6/10/2020 10:31	6/10/2020 10:31	15	4.5359237
SP	Cow	6/8/2020	Cow	P1	527	6/10/2020	6/10/2020 10:44	6/10/2020 10:58	856	40.8233133
SP	Cow	6/8/2020	Cow	P1	527	6/10/2020	6/10/2020 11:00	6/10/2020 11:11	662	662.2448602
SP	Cow	6/8/2020	Cow	P1	469	6/10/2020	6/10/2020 11:19	6/10/2020 11:20	13	4.5359237
SP	Cow	6/8/2020	Cow	P1	449	6/10/2020	6/10/2020 11:31	6/10/2020 11:31	12	90.718474
SP	Cow	6/8/2020	Cow	P1	449	6/10/2020	6/10/2020 11:31	6/10/2020 11:54	1407	453.59237
ALT	Cow	6/8/2020	Cow	P1	385	6/10/2020	6/10/2020 11:51	6/10/2020 11:52	36	45.359237
ALT	Cow	6/8/2020	Cow	P1	573	6/10/2020	6/10/2020 11:52	6/10/2020 11:55	192	176.9010243
SP	Cow	6/8/2020	Cow	P1	555	6/10/2020	6/10/2020 11:54	6/10/2020 11:54	5	0
SP	Cow	6/8/2020	Cow	P1	469	6/10/2020	6/10/2020 11:54	6/10/2020 12:34	2343	698.5322498
SP	Cow	6/8/2020	Cow	P1	449	6/10/2020	6/10/2020 11:54	6/10/2020 11:55	7	4.5359237
ALT	Cow	6/8/2020	Cow	P1	385	6/10/2020	6/10/2020 11:56	6/10/2020 11:57	47	9.0718474
SP	Cow	6/8/2020	Cow	P1	527	6/10/2020	6/10/2020 11:57	6/10/2020 11:57	41	9.0718474
SP	Cow	6/8/2020	Cow	P1	392	6/10/2020	6/10/2020 11:57	6/10/2020 12:30	1948	77.1107029
ALT	Cow	6/8/2020	Cow	P1	385	6/10/2020	6/10/2020 12:02	6/10/2020 12:03	68	104.3262451
SP	Cow	6/8/2020	Cow	P1	392	6/10/2020	6/10/2020 12:02	6/10/2020 12:02	24	0
SP	Cow	6/8/2020	Cow	P1	392	6/10/2020	6/10/2020 12:14	6/10/2020 12:14	8	13.6077711
SP	Cow	6/8/2020	Cow	P1	469	6/10/2020	6/10/2020 12:14	6/10/2020 12:39	1515	49.8951607
ALT	Cow	6/8/2020	Cow	P1	469	6/10/2020	6/10/2020 12:30	6/10/2020 12:35	291	285.7631931
SP	Cow	6/8/2020	Cow	P1	428	6/10/2020	6/10/2020 12:34	6/10/2020 12:34	34	63.5029318
SP	Cow	6/8/2020	Cow	P1	428	6/10/2020	6/10/2020 12:35	6/10/2020 12:37	123	9.0718474
ALT	Cow	6/8/2020	Cow	P1	469	6/10/2020	6/10/2020 12:40	6/10/2020 12:41	56	9.0718474
ALT	Cow	6/8/2020	Cow	P1	469	6/10/2020	6/10/2020 12:47	6/10/2020 12:49	145	190.5087954
SP	Cow	6/8/2020	Cow	P1	469	6/10/2020	6/10/2020 12:47	6/10/2020 12:47	5	13.6077711
SP	Cow	6/8/2020	Cow	P1	469	6/10/2020	6/10/2020 12:48	6/10/2020 12:49	94	4.5359237
ALT	Cow	6/8/2020	Cow	P1	469	6/10/2020	6/10/2020 12:49	6/10/2020 12:50	65	127.0058636
ALT	Cow	6/8/2020	Cow	P1	469	6/10/2020	6/10/2020 12:53	6/10/2020 12:54	98	90.718474
ALT	Cow	6/8/2020	Cow	P1	469	6/10/2020	6/10/2020 12:54	6/10/2020 13:04	615	213.1884139
ALT	Cow	6/8/2020	Cow	P1	420	6/10/2020	6/10/2020 13:12	6/10/2020 13:22	581	467.2001411
ALT	Cow	6/8/2020	Cow	P1	422	6/10/2020	6/10/2020 13:26	6/10/2020 13:30	243	244.9398798
ALT	Cow	6/8/2020	Cow	P1	420	6/10/2020	6/10/2020 13:26	6/10/2020 13:27	23	36.2873896
ALT	Cow	6/8/2020	Cow	P1	434	6/10/2020	6/10/2020 13:30	6/10/2020 13:41	653	802.8584949
SP	Cow	6/8/2020	Cow	P1	428	6/10/2020	6/10/2020 13:44	6/10/2020 14:33	2953	127.0058636
SP	Cow	6/8/2020	Cow	P1	578	6/10/2020	6/10/2020 13:45	6/10/2020 13:48	186	45.359237
SP	Cow	6/8/2020	Cow	P1	578	6/10/2020	6/10/2020 13:48	6/10/2020 13:49	7	27.2155422
SP	Cow	6/8/2020	Cow	P1	440	6/10/2020	6/10/2020 13:49	6/10/2020 13:51	136	40.8233133
SP	Cow	6/8/2020	Cow	P1	440	6/10/2020	6/10/2020 13:49	6/10/2020 13:50	91	22.6796185
SP	Cow	6/8/2020	Cow	P1	440	6/10/2020	6/10/2020 13:51	6/10/2020 13:51	29	13.6077711
ALT	Cow	6/8/2020	Cow	P1	533	6/10/2020	6/10/2020 14:06	6/10/2020 14:09	180	131.5417873
ALT	Cow	6/8/2020	Cow	P1	533	6/10/2020	6/10/2020 14:19	6/10/2020 14:25	374	163.2932532
SP	Cow	6/8/2020	Cow	P1	428	6/10/2020	6/10/2020 14:20	6/10/2020 14:20	6	4.5359237
SP	Cow	6/8/2020	Cow	P1	532	6/10/2020	6/10/2020 14:20	6/10/2020 14:46	1584	45.359237
ALT	Cow	6/8/2020	Cow	P1	533	6/10/2020	6/10/2020 14:25	6/10/2020 14:29	226	31.7514659
ALT	Cow	6/8/2020	Cow	P1	521	6/10/2020	6/10/2020 14:32	6/10/2020 14:34	101	31.7514659
ALT	Cow	6/8/2020	Cow	P1	425	6/10/2020	6/10/2020 14:33	6/10/2020 14:34	19	31.7514659
SP	Cow	6/8/2020	Cow	P1	433	6/10/2020	6/10/2020 14:34	6/10/2020 14:34	11	18.1436948
SP	Cow	6/8/2020	Cow	P1	532	6/10/2020	6/10/2020 14:34	6/10/2020 14:52	1090	49.8951607
ALT	Cow	6/8/2020	Cow	P1	425	6/10/2020	6/10/2020 14:35	6/10/2020 14:36	67	86.1825503
ALT	Cow	6/8/2020	Cow	P1	414	6/10/2020	6/10/2020 14:36	6/10/2020 14:38	114	27.2155422
ALT	Cow	6/8/2020	Cow	P1	425	6/10/2020	6/10/2020 14:38	6/10/2020 14:39	58	163.2932532
ALT	Cow	6/8/2020	Cow	P1	425	6/10/2020	6/10/2020 14:43	6/10/2020 14:43	5	4.5359237
SP	Cow	6/8/2020	Cow	P1	468	6/10/2020	6/10/2020 14:46	6/10/2020 14:46	25	9.0718474
ALT	Cow	6/8/2020	Cow	P1	385	6/10/2020	6/10/2020 14:51	6/10/2020 14:51	20	9.0718474
ALT	Cow	6/8/2020	Cow	P1	521	6/10/2020	6/10/2020 14:51	6/10/2020 15:17	1545	36.2873896
ALT	Cow	6/8/2020	Cow	P1	416	6/10/2020	6/10/2020 14:52	6/10/2020 14:53	37	0
ALT	Cow	6/8/2020	Cow	P1	521	6/10/2020	6/10/2020 14:57	6/10/2020 15:00	225	176.9010243
SP	Cow	6/8/2020	Cow	P1	428	6/10/2020	6/10/2020 14:59	6/10/2020 15:00	75	9.0718474
ALT	Heifer	6/8/2020	Heifer	P1	416	6/10/2020	6/10/2020 15:00	6/10/2020 15:01	36	158.7573295
ALT	Cow	6/8/2020	Cow	P1	521	6/10/2020	6/10/2020 15:00	6/10/2020 15:14	835	707.6040972
SP	Heifer	6/8/2020	Heifer	P1	383	6/10/2020	6/10/2020 15:05	6/10/2020 15:12	444	322.0505827
SP	Heifer	6/8/2020	Heifer	P1	334	6/10/2020	6/10/2020 15:13	6/10/2020 15:15	111	172.3651006
ALT	Cow	6/8/2020	Cow	P1	445	6/10/2020	6/10/2020 15:17	6/10/2020 15:18	48	40.8233133
ALT	Cow	6/8/2020	Cow	P1	425	6/10/2020	6/10/2020 15:24	6/10/2020 15:25	78	58.9670081
ALT	Cow	6/8/2020	Cow	P1	425	6/10/2020	6/10/2020 15:26	6/10/2020 15:27	45	99.7903214
ALT	Cow	6/8/2020	Cow	P1	536	6/10/2020	6/10/2020 15:27	6/10/2020 15:27	7	4.5359237
ALT	Cow	6/8/2020	Cow	P1	533	6/10/2020	6/10/2020 15:27	6/10/2020 15:30	178	99.7903214
ALT	Cow	6/8/2020	Cow	P1	420	6/10/2020	6/10/2020 15:28	6/10/2020 15:29	88	49.8951607
ALT	Cow	6/8/2020	Cow	P1	425	6/10/2020	6/10/2020 15:29	6/10/2020 15:30	14	49.8951607
ALT	Cow	6/8/2020	Cow	P1	513	6/10/2020	6/10/2020 15:33	6/10/2020 15:33	9	13.6077711
ALT	Cow	6/8/2020	Cow	P1	533	6/10/2020	6/10/2020 15:34	6/10/2020 15:36	123	40.8233133
ALT	Cow	6/8/2020	Cow	P1	513	6/10/2020	6/10/2020 15:35	6/10/2020 15:35	8	4.5359237
ALT	Cow	6/8/2020	Cow	P1	445	6/10/2020	6/10/2020 15:35	6/10/2020 16:29	3215	40.8233133
ALT	Cow	6/8/2020	Cow	P1	533	6/10/2020	6/10/2020 15:36	6/10/2020 15:47	629	435.4486752
ALT	Cow	6/8/2020	Cow	P1	513	6/10/2020	6/10/2020 15:37	6/10/2020 15:37	9	9.0718474
ALT	Cow	6/8/2020	Cow	P1	430	6/10/2020	6/10/2020 15:37	6/10/2020 16:09	1936	31.7514659
ALT	Cow	6/8/2020	Cow	P1	513	6/10/2020	6/10/2020 15:38	6/10/2020 15:38	6	0
ALT	Cow	6/8/2020	Cow	P1	430	6/10/2020	6/10/2020 16:09	6/10/2020 16:10	65	4.5359237
SP	Cow	6/8/2020	Cow	P1	512	6/10/2020	6/10/2020 16:10	6/10/2020 16:34	1414	340.1942775
SP	Heifer	6/8/2020	Heifer	P1	383	6/10/2020	6/10/2020 16:22	6/10/2020 16:22	14	136.077711
SP	Heifer	6/8/2020	Heifer	P1	311	6/10/2020	6/10/2020 16:23	6/10/2020 16:28	298	267.6194983
ALT	Cow	6/8/2020	Cow	P1	445	6/10/2020	6/10/2020 16:23	6/10/2020 16:23	11	18.1436948
SP	Heifer	6/8/2020	Heifer	P1	334	6/10/2020	6/10/2020 16:28	6/10/2020 16:30	120	154.2214058
SP	Heifer	6/8/2020	Heifer	P1	248	6/10/2020	6/10/2020 16:28	6/10/2020 16:31	172	58.9670081
ALT	Cow	6/8/2020	Cow	P1	445	6/10/2020	6/10/2020 16:29	6/10/2020 16:30	59	27.2155422
SP	Heifer	6/8/2020	Heifer	P1	248	6/10/2020	6/10/2020 16:32	6/10/2020 16:32	23	4.5359237
ALT	Cow	6/8/2020	Cow	P1	463	6/10/2020	6/10/2020 16:33	6/10/2020 16:34	53	18.1436948
SP	Cow	6/8/2020	Cow	P1	449	6/10/2020	6/10/2020 16:34	6/10/2020 16:34	6	149.6854821
SP	Cow	6/8/2020	Cow	P1	512	6/10/2020	6/10/2020 16:34	6/10/2020 16:56	1285	1651.076227
SP	Heifer	6/8/2020	Heifer	P1	248	6/10/2020	6/10/2020 16:35	6/10/2020 16:39	234	113.3980925
ALT	Cow	6/8/2020	Cow	P1	463	6/10/2020	6/10/2020 16:38	6/10/2020 16:39	62	49.8951607
ALT	Cow	6/8/2020	Cow	P1	463	6/10/2020	6/10/2020 16:46	6/10/2020 16:47	61	9.0718474
ALT	Cow	6/8/2020	Cow	P1	434	6/10/2020	6/10/2020 16:52	6/10/2020 16:55	178	90.718474
SP	Cow	6/8/2020	Cow	P1	426	6/10/2020	6/10/2020 16:56	6/10/2020 16:57	105	45.359237
ALT	Cow	6/8/2020	Cow	P1	434	6/10/2020	6/10/2020 16:59	6/10/2020 17:01	115	22.6796185
SP	Cow	6/8/2020	Cow	P1	426	6/10/2020	6/10/2020 16:59	6/10/2020 17:01	105	27.2155422
ALT	Cow	6/8/2020	Cow	P1	533	6/10/2020	6/10/2020 17:03	6/10/2020 17:11	431	72.5747792
ALT	Cow	6/8/2020	Cow	P1	420	6/10/2020	6/10/2020 17:08	6/10/2020 17:10	100	163.2932532
SP	Cow	6/8/2020	Cow	P1	439	6/10/2020	6/10/2020 17:14	6/10/2020 17:15	98	4.5359237
ALT	Cow	6/8/2020	Cow	P1	542	6/10/2020	6/10/2020 17:16	6/10/2020 17:20	226	149.6854821
SP	Cow	6/8/2020	Cow	P1	475	6/10/2020	6/10/2020 17:18	6/10/2020 17:19	60	4.5359237
ALT	Cow	6/8/2020	Cow	P1	542	6/10/2020	6/10/2020 17:19	6/10/2020 17:25	394	63.5029318
ALT	Cow	6/8/2020	Cow	P1	377	6/10/2020	6/10/2020 17:19	6/10/2020 17:22	127	63.5029318
ALT	Cow	6/8/2020	Cow	P1	515	6/10/2020	6/10/2020 17:25	6/10/2020 17:25	14	36.2873896
SP	Cow	6/8/2020	Cow	P1	469	6/10/2020	6/10/2020 17:25	6/10/2020 17:31	309	226.796185
SP	Cow	6/8/2020	Cow	P1	469	6/10/2020	6/10/2020 17:39	6/10/2020 17:40	59	95.2543977
SP	Cow	6/8/2020	Cow	P1	406	6/10/2020	6/10/2020 17:44	6/10/2020 17:45	10	4.5359237
SP	Cow	6/8/2020	Cow	P1	414	6/10/2020	6/10/2020 17:45	6/10/2020 17:45	32	13.6077711
SP	Cow	6/8/2020	Cow	P1	433	6/10/2020	6/10/2020 17:45	6/10/2020 17:46	8	13.6077711
SP	Cow	6/8/2020	Cow	P1	406	6/10/2020	6/10/2020 17:46	6/10/2020 17:46	6	18.1436948
SP	Cow	6/8/2020	Cow	P1	406	6/10/2020	6/10/2020 17:46	6/10/2020 17:49	172	31.7514659
SP	Cow	6/8/2020	Cow	P1	414	6/10/2020	6/10/2020 17:49	6/10/2020 17:52	201	58.9670081
SP	Cow	6/8/2020	Cow	P1	439	6/10/2020	6/10/2020 17:51	6/10/2020 17:51	25	4.5359237
SP	Cow	6/8/2020	Cow	P1	475	6/10/2020	6/10/2020 17:54	6/10/2020 17:54	25	31.7514659
SP	Cow	6/8/2020	Cow	P1	439	6/10/2020	6/10/2020 17:54	6/10/2020 18:08	858	263.0835746
ALT	Cow	6/8/2020	Cow	P1	438	6/10/2020	6/10/2020 18:08	6/10/2020 18:09	5	0
SP	Cow	6/8/2020	Cow	P1	428	6/10/2020	6/10/2020 18:10	6/10/2020 18:11	28	104.3262451
SP	Cow	6/8/2020	Cow	P1	469	6/10/2020	6/10/2020 18:15	6/10/2020 18:16	68	798.3225712
SP	Cow	6/8/2020	Cow	P1	404	6/10/2020	6/10/2020 18:22	6/10/2020 18:23	62	90.718474
SP	Cow	6/8/2020	Cow	P1	469	6/10/2020	6/10/2020 18:23	6/10/2020 19:07	2644	843.6818082
ALT	Cow	6/8/2020	Cow	P1	385	6/10/2020	6/10/2020 19:02	6/10/2020 19:03	54	108.8621688
ALT	Heifer	6/8/2020	Heifer	P1	416	6/10/2020	6/10/2020 19:06	6/10/2020 19:08	84	127.0058636
SP	Cow	6/8/2020	Cow	P1	469	6/10/2020	6/10/2020 19:07	6/10/2020 19:08	51	36.2873896
ALT	Heifer	6/8/2020	Heifer	P1	416	6/10/2020	6/10/2020 19:08	6/10/2020 19:09	84	27.2155422
SP	Cow	6/8/2020	Cow	P1	527	6/10/2020	6/10/2020 19:15	6/10/2020 19:16	104	0
ALT	Cow	6/8/2020	Cow	P1	385	6/10/2020	6/10/2020 19:18	6/10/2020 19:22	236	349.2661249
ALT	Heifer	6/8/2020	Heifer	P1	416	6/10/2020	6/10/2020 19:26	6/10/2020 19:30	239	68.0388555
SP	Cow	6/8/2020	Cow	P1	508	6/10/2020	6/10/2020 19:28	6/10/2020 19:30	156	585.1341573
ALT	Cow	6/8/2020	Cow	P1	422	6/10/2020	6/10/2020 19:31	6/10/2020 19:31	36	77.1107029
SP	Cow	6/8/2020	Cow	P1	428	6/10/2020	6/10/2020 19:34	6/10/2020 19:46	697	331.1224301
ALT	Cow	6/8/2020	Cow	P1	422	6/10/2020	6/10/2020 19:35	6/10/2020 19:36	10	22.6796185
ALT	Cow	6/8/2020	Cow	P1	422	6/10/2020	6/10/2020 19:40	6/10/2020 19:40	36	108.8621688
ALT	Cow	6/8/2020	Cow	P1	631	6/10/2020	6/10/2020 19:50	6/10/2020 19:52	119	86.1825503
SP	Cow	6/8/2020	Cow	P1	440	6/10/2020	6/10/2020 19:51	6/10/2020 19:58	393	27.2155422
ALT	Cow	6/8/2020	Cow	P1	422	6/10/2020	6/10/2020 19:52	6/10/2020 19:53	65	104.3262451
SP	Cow	6/8/2020	Cow	P1	440	6/10/2020	6/10/2020 19:58	6/10/2020 19:58	5	63.5029318
SP	Cow	6/8/2020	Cow	P1	440	6/10/2020	6/10/2020 19:58	6/10/2020 20:03	295	217.7243376
ALT	Cow	6/8/2020	Cow	P1	422	6/10/2020	6/10/2020 19:59	6/10/2020 20:01	113	18.1436948
SP	Cow	6/8/2020	Cow	P1	513	6/10/2020	6/10/2020 20:00	6/10/2020 20:03	180	18.1436948
ALT	Cow	6/8/2020	Cow	P1	420	6/10/2020	6/10/2020 20:05	6/10/2020 20:10	309	81.6466266
ALT	Cow	6/8/2020	Cow	P1	377	6/10/2020	6/10/2020 20:16	6/10/2020 20:22	395	485.3438359
SP	Heifer	6/8/2020	Heifer	P1	248	6/10/2020	6/10/2020 20:52	6/10/2020 20:55	140	31.7514659
ALT	Heifer	6/8/2020	Heifer	P1	332	6/10/2020	6/10/2020 20:53	6/10/2020 20:54	51	154.2214058
ALT	Cow	6/8/2020	Cow	P1	438	6/10/2020	6/10/2020 21:02	6/10/2020 21:05	209	36.2873896
SP	Cow	6/8/2020	Cow	P1	508	6/10/2020	6/10/2020 21:06	6/10/2020 21:12	369	63.5029318
SP	Cow	6/8/2020	Cow	P1	428	6/10/2020	6/10/2020 21:15	6/10/2020 21:19	234	13.6077711
SP	Cow	6/8/2020	Cow	P1	428	6/10/2020	6/10/2020 21:19	6/10/2020 21:21	135	22.6796185
SP	Cow	6/8/2020	Cow	P1	433	6/10/2020	6/10/2020 21:21	6/10/2020 21:24	168	90.718474
SP	Cow	6/8/2020	Cow	P1	631	6/10/2020	6/10/2020 21:24	6/10/2020 21:25	5	45.359237
SP	Cow	6/8/2020	Cow	P1	428	6/10/2020	6/10/2020 21:25	6/10/2020 21:31	384	58.9670081
SP	Cow	6/8/2020	Cow	P1	428	6/10/2020	6/10/2020 21:31	6/10/2020 21:32	75	27.2155422
SP	Heifer	6/8/2020	Heifer	P1	383	6/10/2020	6/10/2020 21:48	6/10/2020 21:53	309	27.2155422
SP	Cow	6/8/2020	Cow	P1	0	6/10/2020	0	0	0	0
SP	Cow	6/8/2020	Cow	P1	0	6/10/2020	0	0	0	0
SP	Cow	6/8/2020	Cow	P1	0	6/10/2020	0	0	0	0
SP	Cow	6/8/2020	Cow	P1	0	6/10/2020	0	0	0	0
SP	Cow	6/8/2020	Cow	P1	0	6/10/2020	0	0	0	0
SP	Cow	6/8/2020	Cow	P1	0	6/10/2020	0	0	0	0
SP	Cow	6/8/2020	Cow	P1	0	6/10/2020	0	0	0	0
SP	Cow	6/8/2020	Cow	P1	0	6/10/2020	0	0	0	0
SP	Cow	6/8/2020	Cow	P1	0	6/10/2020	0	0	0	0
SP	Cow	6/8/2020	Cow	P1	0	6/10/2020	0	0	0	0
SP	Cow	6/8/2020	Cow	P1	0	6/10/2020	0	0	0	0
SP	Cow	6/8/2020	Cow	P1	0	6/10/2020	0	0	0	0
SP	Cow	6/8/2020	Cow	P1	0	6/10/2020	0	0	0	0
SP	Cow	6/8/2020	Cow	P1	0	6/10/2020	0	0	0	0
SP	Cow	6/8/2020	Cow	P1	0	6/10/2020	0	0	0	0
SP	Cow	6/8/2020	Cow	P1	0	6/10/2020	0	0	0	0
SP	Cow	6/8/2020	Cow	P1	0	6/10/2020	0	0	0	0
ALT	Cow	6/8/2020	Cow	P1	0	6/10/2020	0	0	0	0
ALT	Cow	6/8/2020	Cow	P1	0	6/10/2020	0	0	0	0
ALT	Cow	6/8/2020	Cow	P1	0	6/10/2020	0	0	0	0
ALT	Cow	6/8/2020	Cow	P1	0	6/10/2020	0	0	0	0
ALT	Cow	6/8/2020	Cow	P1	0	6/10/2020	0	0	0	0
ALT	Cow	6/8/2020	Cow	P1	0	6/10/2020	0	0	0	0
ALT	Cow	6/8/2020	Cow	P1	0	6/10/2020	0	0	0	0
ALT	Cow	6/8/2020	Cow	P1	0	6/10/2020	0	0	0	0
ALT	Cow	6/8/2020	Cow	P1	0	6/10/2020	0	0	0	0
ALT	Cow	6/8/2020	Cow	P1	0	6/10/2020	0	0	0	0
ALT	Cow	6/8/2020	Cow	P1	0	6/10/2020	0	0	0	0
ALT	Cow	6/8/2020	Cow	P1	0	6/10/2020	0	0	0	0
ALT	Cow	6/8/2020	Cow	P1	0	6/10/2020	0	0	0	0
ALT	Cow	6/8/2020	Cow	P1	0	6/10/2020	0	0	0	0
ALT	Cow	6/8/2020	Cow	P1	0	6/10/2020	0	0	0	0
ALT	Cow	6/8/2020	Cow	P1	0	6/10/2020	0	0	0	0
SP	Cow	6/8/2020	Cow	P1	0	6/10/2020	0	0	0	0
SP	Cow	6/8/2020	Cow	P1	0	6/10/2020	0	0	0	0
SP	Cow	6/8/2020	Cow	P1	0	6/10/2020	0	0	0	0
SP	Cow	6/8/2020	Cow	P1	0	6/10/2020	0	0	0	0
SP	Cow	6/8/2020	Cow	P1	0	6/10/2020	0	0	0	0
SP	Cow	6/8/2020	Cow	P1	0	6/10/2020	0	0	0	0
SP	Cow	6/8/2020	Cow	P1	0	6/10/2020	0	0	0	0
SP	Cow	6/8/2020	Cow	P1	0	6/10/2020	0	0	0	0
SP	Cow	6/8/2020	Cow	P1	0	6/10/2020	0	0	0	0
SP	Cow	6/8/2020	Cow	P1	0	6/10/2020	0	0	0	0
SP	Cow	6/8/2020	Cow	P1	0	6/10/2020	0	0	0	0
SP	Cow	6/8/2020	Cow	P1	0	6/10/2020	0	0	0	0
ALT	Cow	6/8/2020	Cow	P1	0	6/10/2020	0	0	0	0
ALT	Cow	6/8/2020	Cow	P1	0	6/10/2020	0	0	0	0
ALT	Cow	6/8/2020	Cow	P1	0	6/10/2020	0	0	0	0
ALT	Cow	6/8/2020	Cow	P1	0	6/10/2020	0	0	0	0
ALT	Cow	6/8/2020	Cow	P1	0	6/10/2020	0	0	0	0
ALT	Cow	6/8/2020	Cow	P1	0	6/10/2020	0	0	0	0
ALT	Cow	6/8/2020	Cow	P1	0	6/10/2020	0	0	0	0
ALT	Cow	6/8/2020	Cow	P1	0	6/10/2020	0	0	0	0
ALT	Cow	6/8/2020	Cow	P1	0	6/10/2020	0	0	0	0
ALT	Cow	6/8/2020	Cow	P1	0	6/10/2020	0	0	0	0
ALT	Cow	6/8/2020	Cow	P1	0	6/10/2020	0	0	0	0
ALT	Cow	6/8/2020	Cow	P1	0	6/10/2020	0	0	0	0
SP	Heifer	6/8/2020	Heifer	P1	0	6/10/2020	0	0	0	0
SP	Heifer	6/8/2020	Heifer	P1	0	6/10/2020	0	0	0	0
SP	Heifer	6/8/2020	Heifer	P1	0	6/10/2020	0	0	0	0
SP	Heifer	6/8/2020	Heifer	P1	0	6/10/2020	0	0	0	0
SP	Heifer	6/8/2020	Heifer	P1	0	6/10/2020	0	0	0	0
SP	Heifer	6/8/2020	Heifer	P1	0	6/10/2020	0	0	0	0
SP	Heifer	6/8/2020	Heifer	P1	0	6/10/2020	0	0	0	0
SP	Heifer	6/8/2020	Heifer	P1	0	6/10/2020	0	0	0	0
SP	Heifer	6/8/2020	Heifer	P1	0	6/10/2020	0	0	0	0
SP	Heifer	6/8/2020	Heifer	P1	0	6/10/2020	0	0	0	0
SP	Heifer	6/8/2020	Heifer	P1	0	6/10/2020	0	0	0	0
SP	Heifer	6/8/2020	Heifer	P1	0	6/10/2020	0	0	0	0
SP	Heifer	6/8/2020	Heifer	P1	0	6/10/2020	0	0	0	0
SP	Heifer	6/8/2020	Heifer	P1	0	6/10/2020	0	0	0	0
SP	Heifer	6/8/2020	Heifer	P1	0	6/10/2020	0	0	0	0
ALT	Heifer	6/8/2020	Heifer	P1	0	6/10/2020	0	0	0	0
ALT	Heifer	6/8/2020	Heifer	P1	0	6/10/2020	0	0	0	0
ALT	Heifer	6/8/2020	Heifer	P1	0	6/10/2020	0	0	0	0
ALT	Heifer	6/8/2020	Heifer	P1	0	6/10/2020	0	0	0	0
ALT	Heifer	6/8/2020	Heifer	P1	0	6/10/2020	0	0	0	0
ALT	Heifer	6/8/2020	Heifer	P1	0	6/10/2020	0	0	0	0
ALT	Heifer	6/8/2020	Heifer	P1	0	6/10/2020	0	0	0	0
ALT	Heifer	6/8/2020	Heifer	P1	0	6/10/2020	0	0	0	0
ALT	Heifer	6/8/2020	Heifer	P1	0	6/10/2020	0	0	0	0
ALT	Heifer	6/8/2020	Heifer	P1	0	6/10/2020	0	0	0	0
ALT	Heifer	6/8/2020	Heifer	P1	0	6/10/2020	0	0	0	0
ALT	Heifer	6/8/2020	Heifer	P1	0	6/10/2020	0	0	0	0
ALT	Heifer	6/8/2020	Heifer	P1	0	6/10/2020	0	0	0	0
ALT	Heifer	6/8/2020	Heifer	P1	0	6/10/2020	0	0	0	0
ALT	Heifer	6/8/2020	Heifer	P1	0	6/10/2020	0	0	0	0
ALT	Heifer	6/8/2020	Heifer	P1	0	6/10/2020	0	0	0	0
ALT	Cow	6/8/2020	Cow	P1	513	6/11/2020	6/11/2020 1:21	6/11/2020 1:33	696	512.5593781
ALT	Cow	6/8/2020	Cow	P1	420	6/11/2020	6/11/2020 1:33	6/11/2020 2:12	2320	1188.412009
ALT	Heifer	6/8/2020	Heifer	P1	329	6/11/2020	6/11/2020 2:11	6/11/2020 2:22	613	4.5359237
ALT	Cow	6/8/2020	Cow	P1	430	6/11/2020	6/11/2020 5:04	6/11/2020 5:05	80	49.8951607
ALT	Cow	6/8/2020	Cow	P1	430	6/11/2020	6/11/2020 5:10	6/11/2020 5:22	716	630.4933943
ALT	Cow	6/8/2020	Cow	P1	425	6/11/2020	6/11/2020 5:30	6/11/2020 5:58	1683	1124.909078
ALT	Cow	6/8/2020	Cow	P1	430	6/11/2020	6/11/2020 5:34	6/11/2020 5:59	1487	553.3826914
SP	Cow	6/8/2020	Cow	P1	475	6/11/2020	6/11/2020 6:05	6/11/2020 6:06	67	45.359237
SP	Cow	6/8/2020	Cow	P1	439	6/11/2020	6/11/2020 6:06	6/11/2020 6:13	388	195.0447191
SP	Cow	6/8/2020	Cow	P1	433	6/11/2020	6/11/2020 6:13	6/11/2020 6:14	57	122.4699399
SP	Cow	6/8/2020	Cow	P1	439	6/11/2020	6/11/2020 6:14	6/11/2020 6:14	13	31.7514659
SP	Cow	6/8/2020	Cow	P1	433	6/11/2020	6/11/2020 6:14	6/11/2020 6:15	73	95.2543977
SP	Cow	6/8/2020	Cow	P1	576	6/11/2020	6/11/2020 6:15	6/11/2020 6:16	60	113.3980925
SP	Cow	6/8/2020	Cow	P1	576	6/11/2020	6/11/2020 6:16	6/11/2020 6:22	324	353.8020486
ALT	Cow	6/8/2020	Cow	P1	469	6/11/2020	6/11/2020 6:18	6/11/2020 6:21	183	263.0835746
ALT	Cow	6/8/2020	Cow	P1	469	6/11/2020	6/11/2020 6:21	6/11/2020 6:22	47	63.5029318
SP	Cow	6/8/2020	Cow	P1	475	6/11/2020	6/11/2020 6:22	6/11/2020 6:24	120	113.3980925
ALT	Cow	6/8/2020	Cow	P1	469	6/11/2020	6/11/2020 6:23	6/11/2020 6:23	13	27.2155422
SP	Cow	6/8/2020	Cow	P1	555	6/11/2020	6/11/2020 6:23	6/11/2020 6:52	1697	154.2214058
ALT	Cow	6/8/2020	Cow	P1	469	6/11/2020	6/11/2020 6:24	6/11/2020 6:28	195	86.1825503
ALT	Cow	6/8/2020	Cow	P1	469	6/11/2020	6/11/2020 6:24	6/11/2020 6:26	158	54.4310844
SP	Cow	6/8/2020	Cow	P1	475	6/11/2020	6/11/2020 6:26	6/11/2020 6:27	7	36.2873896
SP	Cow	6/8/2020	Cow	P1	555	6/11/2020	6/11/2020 6:27	6/11/2020 6:55	1732	1555.821829
SP	Cow	6/8/2020	Cow	P1	555	6/11/2020	6/11/2020 6:31	6/11/2020 6:39	497	503.4875307
SP	Heifer	6/8/2020	Heifer	P1	334	6/11/2020	6/11/2020 6:33	6/11/2020 6:35	134	49.8951607
ALT	Heifer	6/8/2020	Heifer	P1	332	6/11/2020	6/11/2020 6:34	6/11/2020 6:38	197	254.0117272
SP	Heifer	6/8/2020	Heifer	P1	345	6/11/2020	6/11/2020 6:36	6/11/2020 6:40	257	204.1165665
ALT	Heifer	6/8/2020	Heifer	P1	332	6/11/2020	6/11/2020 6:38	6/11/2020 6:41	177	81.6466266
SP	Heifer	6/8/2020	Heifer	P1	334	6/11/2020	6/11/2020 6:40	6/11/2020 6:43	157	208.6524902
SP	Cow	6/8/2020	Cow	P1	555	6/11/2020	6/11/2020 6:47	6/11/2020 6:47	37	9.0718474
ALT	Cow	6/8/2020	Cow	P1	416	6/11/2020	6/11/2020 6:47	6/11/2020 7:09	1310	77.1107029
ALT	Cow	6/8/2020	Cow	P1	533	6/11/2020	6/11/2020 6:52	6/11/2020 6:58	372	299.3709642
SP	Cow	6/8/2020	Cow	P1	555	6/11/2020	6/11/2020 6:55	6/11/2020 6:56	18	27.2155422
ALT	Cow	6/8/2020	Cow	P1	416	6/11/2020	6/11/2020 6:56	6/11/2020 6:59	213	49.8951607
ALT	Cow	6/8/2020	Cow	P1	416	6/11/2020	6/11/2020 6:59	6/11/2020 7:00	20	9.0718474
ALT	Cow	6/8/2020	Cow	P1	416	6/11/2020	6/11/2020 7:00	6/11/2020 7:08	516	231.3321087
ALT	Cow	6/8/2020	Cow	P1	533	6/11/2020	6/11/2020 7:02	6/11/2020 7:16	842	435.4486752
ALT	Cow	6/8/2020	Cow	P1	416	6/11/2020	6/11/2020 7:03	6/11/2020 7:03	8	45.359237
SP	Cow	6/8/2020	Cow	P1	555	6/11/2020	6/11/2020 7:04	6/11/2020 7:04	12	9.0718474
SP	Cow	6/8/2020	Cow	P1	513	6/11/2020	6/11/2020 7:04	6/11/2020 7:13	558	508.0234544
SP	Cow	6/8/2020	Cow	P1	428	6/11/2020	6/11/2020 7:09	6/11/2020 7:09	6	13.6077711
SP	Cow	6/8/2020	Cow	P1	513	6/11/2020	6/11/2020 7:13	6/11/2020 7:14	60	0
SP	Cow	6/8/2020	Cow	P1	578	6/11/2020	6/11/2020 7:14	6/11/2020 7:15	36	0
SP	Cow	6/8/2020	Cow	P1	513	6/11/2020	6/11/2020 7:15	6/11/2020 7:16	36	40.8233133
SP	Cow	6/8/2020	Cow	P1	578	6/11/2020	6/11/2020 7:18	6/11/2020 7:23	279	322.0505827
ALT	Cow	6/8/2020	Cow	P1	533	6/11/2020	6/11/2020 7:19	6/11/2020 7:20	20	40.8233133
SP	Cow	6/8/2020	Cow	P1	433	6/11/2020	6/11/2020 7:23	6/11/2020 7:29	370	308.4428116
ALT	Cow	6/8/2020	Cow	P1	533	6/11/2020	6/11/2020 7:23	6/11/2020 7:24	25	4.5359237
SP	Cow	6/8/2020	Cow	P1	513	6/11/2020	6/11/2020 7:29	6/11/2020 7:29	5	45.359237
SP	Cow	6/8/2020	Cow	P1	578	6/11/2020	6/11/2020 9:11	6/11/2020 9:14	154	136.077711
SP	Cow	6/8/2020	Cow	P1	404	6/11/2020	6/11/2020 9:15	6/11/2020 9:17	81	190.5087954
ALT	Cow	6/8/2020	Cow	P1	425	6/11/2020	6/11/2020 10:25	6/11/2020 10:30	302	467.2001411
SP	Cow	6/8/2020	Cow	P1	448	6/11/2020	6/11/2020 10:46	6/11/2020 10:52	383	127.0058636
ALT	Cow	6/8/2020	Cow	P1	430	6/11/2020	6/11/2020 10:51	6/11/2020 10:52	61	195.0447191
SP	Cow	6/8/2020	Cow	P1	406	6/11/2020	6/11/2020 10:52	6/11/2020 10:53	33	149.6854821
ALT	Cow	6/8/2020	Cow	P1	432	6/11/2020	6/11/2020 10:52	6/11/2020 11:12	1169	22.6796185
SP	Cow	6/8/2020	Cow	P1	448	6/11/2020	6/11/2020 10:53	6/11/2020 10:54	78	27.2155422
SP	Cow	6/8/2020	Cow	P1	406	6/11/2020	6/11/2020 10:54	6/11/2020 10:56	104	199.5806428
SP	Cow	6/8/2020	Cow	P1	406	6/11/2020	6/11/2020 10:56	6/11/2020 11:07	664	2336.000706
SP	Cow	6/8/2020	Cow	P1	468	6/11/2020	6/11/2020 11:07	6/11/2020 11:08	44	199.5806428
SP	Cow	6/8/2020	Cow	P1	406	6/11/2020	6/11/2020 11:08	6/11/2020 11:09	67	58.9670081
SP	Cow	6/8/2020	Cow	P1	468	6/11/2020	6/11/2020 11:09	6/11/2020 11:11	93	99.7903214
SP	Cow	6/8/2020	Cow	P1	469	6/11/2020	6/11/2020 11:11	6/11/2020 11:12	82	31.7514659
SP	Cow	6/8/2020	Cow	P1	468	6/11/2020	6/11/2020 11:12	6/11/2020 11:13	17	72.5747792
ALT	Cow	6/8/2020	Cow	P1	432	6/11/2020	6/11/2020 11:12	6/11/2020 11:12	31	9.0718474
SP	Cow	6/8/2020	Cow	P1	469	6/11/2020	6/11/2020 11:13	6/11/2020 11:15	144	281.2272694
ALT	Cow	6/8/2020	Cow	P1	432	6/11/2020	6/11/2020 11:13	6/11/2020 11:15	81	81.6466266
SP	Cow	6/8/2020	Cow	P1	449	6/11/2020	6/11/2020 11:15	6/11/2020 11:16	58	127.0058636
ALT	Cow	6/8/2020	Cow	P1	432	6/11/2020	6/11/2020 11:15	6/11/2020 11:16	111	113.3980925
SP	Cow	6/8/2020	Cow	P1	469	6/11/2020	6/11/2020 11:16	6/11/2020 11:20	248	204.1165665
SP	Cow	6/8/2020	Cow	P1	406	6/11/2020	6/11/2020 11:16	6/11/2020 11:16	5	0
ALT	Cow	6/8/2020	Cow	P1	438	6/11/2020	6/11/2020 11:16	6/11/2020 12:00	2633	49.8951607
ALT	Cow	6/8/2020	Cow	P1	513	6/11/2020	6/11/2020 11:20	6/11/2020 11:21	27	108.8621688
ALT	Cow	6/8/2020	Cow	P1	572	6/11/2020	6/11/2020 11:21	6/11/2020 11:22	54	104.3262451
ALT	Cow	6/8/2020	Cow	P1	542	6/11/2020	6/11/2020 11:23	6/11/2020 11:27	219	108.8621688
ALT	Cow	6/8/2020	Cow	P1	542	6/11/2020	6/11/2020 11:29	6/11/2020 11:29	14	127.0058636
ALT	Cow	6/8/2020	Cow	P1	438	6/11/2020	6/11/2020 11:30	6/11/2020 11:31	31	13.6077711
SP	Cow	6/8/2020	Cow	P1	439	6/11/2020	6/11/2020 11:32	6/11/2020 11:32	12	4.5359237
SP	Cow	6/8/2020	Cow	P1	448	6/11/2020	6/11/2020 11:32	6/11/2020 11:46	834	1088.621688
SP	Cow	6/8/2020	Cow	P1	469	6/11/2020	6/11/2020 11:46	6/11/2020 11:47	42	40.8233133
SP	Cow	6/8/2020	Cow	P1	532	6/11/2020	6/11/2020 11:47	6/11/2020 11:48	80	58.9670081
SP	Cow	6/8/2020	Cow	P1	440	6/11/2020	6/11/2020 11:48	6/11/2020 11:49	29	95.2543977
SP	Cow	6/8/2020	Cow	P1	439	6/11/2020	6/11/2020 11:49	6/11/2020 11:50	49	131.5417873
ALT	Cow	6/8/2020	Cow	P1	438	6/11/2020	6/11/2020 11:51	6/11/2020 11:51	7	27.2155422
ALT	Cow	6/8/2020	Cow	P1	463	6/11/2020	6/11/2020 11:51	6/11/2020 11:54	140	90.718474
ALT	Cow	6/8/2020	Cow	P1	463	6/11/2020	6/11/2020 11:57	6/11/2020 12:01	231	195.0447191
ALT	Cow	6/8/2020	Cow	P1	515	6/11/2020	6/11/2020 11:58	6/11/2020 11:59	26	68.0388555
ALT	Cow	6/8/2020	Cow	P1	377	6/11/2020	6/11/2020 12:05	6/11/2020 12:18	766	322.0505827
SP	Cow	6/8/2020	Cow	P1	555	6/11/2020	6/11/2020 12:05	6/11/2020 12:05	9	4.5359237
SP	Cow	6/8/2020	Cow	P1	428	6/11/2020	6/11/2020 12:06	6/11/2020 12:07	49	9.0718474
SP	Cow	6/8/2020	Cow	P1	475	6/11/2020	6/11/2020 12:07	6/11/2020 12:21	843	566.9904625
ALT	Cow	6/8/2020	Cow	P1	515	6/11/2020	6/11/2020 12:21	6/11/2020 12:22	67	0
ALT	Cow	6/8/2020	Cow	P1	430	6/11/2020	6/11/2020 12:22	6/11/2020 12:23	37	36.2873896
SP	Cow	6/8/2020	Cow	P1	572	6/11/2020	6/11/2020 12:22	6/11/2020 12:29	406	68.0388555
ALT	Cow	6/8/2020	Cow	P1	430	6/11/2020	6/11/2020 12:27	6/11/2020 12:28	90	63.5029318
ALT	Cow	6/8/2020	Cow	P1	422	6/11/2020	6/11/2020 12:29	6/11/2020 12:32	147	122.4699399
SP	Cow	6/8/2020	Cow	P1	468	6/11/2020	6/11/2020 12:38	6/11/2020 13:02	1430	2218.066689
ALT	Cow	6/8/2020	Cow	P1	432	6/11/2020	6/11/2020 12:46	6/11/2020 12:49	164	68.0388555
ALT	Cow	6/8/2020	Cow	P1	521	6/11/2020	6/11/2020 12:49	6/11/2020 12:56	380	553.3826914
SP	Cow	6/8/2020	Cow	P1	532	6/11/2020	6/11/2020 12:55	6/11/2020 13:16	1259	22.6796185
ALT	Cow	6/8/2020	Cow	P1	533	6/11/2020	6/11/2020 13:04	6/11/2020 13:06	149	108.8621688
ALT	Cow	6/8/2020	Cow	P1	521	6/11/2020	6/11/2020 13:06	6/11/2020 14:02	3370	149.6854821
SP	Cow	6/8/2020	Cow	P1	426	6/11/2020	6/11/2020 13:10	6/11/2020 13:22	722	349.2661249
ALT	Cow	6/8/2020	Cow	P1	432	6/11/2020	6/11/2020 13:16	6/11/2020 13:17	30	63.5029318
ALT	Cow	6/8/2020	Cow	P1	385	6/11/2020	6/11/2020 13:17	6/11/2020 13:34	1013	22.6796185
SP	Cow	6/8/2020	Cow	P1	404	6/11/2020	6/11/2020 13:22	6/11/2020 13:23	45	49.8951607
SP	Cow	6/8/2020	Cow	P1	426	6/11/2020	6/11/2020 13:23	6/11/2020 13:23	5	27.2155422
SP	Heifer	6/8/2020	Heifer	P1	311	6/11/2020	6/11/2020 13:33	6/11/2020 13:35	132	244.9398798
ALT	Cow	6/8/2020	Cow	P1	385	6/11/2020	6/11/2020 13:34	6/11/2020 13:36	110	108.8621688
SP	Heifer	6/8/2020	Heifer	P1	248	6/11/2020	6/11/2020 13:35	6/11/2020 13:39	268	77.1107029
SP	Cow	6/8/2020	Cow	P1	576	6/11/2020	6/11/2020 13:36	6/11/2020 13:37	84	27.2155422
ALT	Cow	6/8/2020	Cow	P1	385	6/11/2020	6/11/2020 13:37	6/11/2020 13:38	28	31.7514659
SP	Heifer	6/8/2020	Heifer	P1	248	6/11/2020	6/11/2020 13:39	6/11/2020 13:40	47	18.1436948
SP	Cow	6/8/2020	Cow	P1	469	6/11/2020	6/11/2020 13:39	6/11/2020 13:40	52	31.7514659
SP	Heifer	6/8/2020	Heifer	P1	248	6/11/2020	6/11/2020 13:41	6/11/2020 13:41	7	0
SP	Cow	6/8/2020	Cow	P1	414	6/11/2020	6/11/2020 13:42	6/11/2020 13:43	105	208.6524902
ALT	Heifer	6/8/2020	Heifer	P1	329	6/11/2020	6/11/2020 13:43	6/11/2020 13:46	142	199.5806428
ALT	Cow	6/8/2020	Cow	P1	385	6/11/2020	6/11/2020 13:43	6/11/2020 13:44	96	90.718474
SP	Cow	6/8/2020	Cow	P1	576	6/11/2020	6/11/2020 13:43	6/11/2020 13:48	295	322.0505827
ALT	Heifer	6/8/2020	Heifer	P1	329	6/11/2020	6/11/2020 13:46	6/11/2020 13:48	161	140.6136347
ALT	Cow	6/8/2020	Cow	P1	385	6/11/2020	6/11/2020 13:47	6/11/2020 13:48	55	68.0388555
SP	Cow	6/8/2020	Cow	P1	426	6/11/2020	6/11/2020 13:48	6/11/2020 14:31	2596	63.5029318
SP	Cow	6/8/2020	Cow	P1	576	6/11/2020	6/11/2020 13:48	6/11/2020 13:49	20	63.5029318
SP	Cow	6/8/2020	Cow	P1	426	6/11/2020	6/11/2020 13:49	6/11/2020 13:53	225	240.4039561
SP	Cow	6/8/2020	Cow	P1	512	6/11/2020	6/11/2020 13:53	6/11/2020 13:53	8	13.6077711
SP	Cow	6/8/2020	Cow	P1	512	6/11/2020	6/11/2020 13:53	6/11/2020 13:57	258	72.5747792
SP	Cow	6/8/2020	Cow	P1	512	6/11/2020	6/11/2020 13:57	6/11/2020 14:00	180	240.4039561
SP	Cow	6/8/2020	Cow	P1	414	6/11/2020	6/11/2020 14:00	6/11/2020 14:06	342	371.9457434
ALT	Cow	6/8/2020	Cow	P1	469	6/11/2020	6/11/2020 14:02	6/11/2020 14:03	23	22.6796185
SP	Cow	6/8/2020	Cow	P1	512	6/11/2020	6/11/2020 14:06	6/11/2020 14:06	11	77.1107029
SP	Cow	6/8/2020	Cow	P1	469	6/11/2020	6/11/2020 14:06	6/11/2020 14:10	269	167.8291769
ALT	Cow	6/8/2020	Cow	P1	453	6/11/2020	6/11/2020 14:07	6/11/2020 14:07	40	31.7514659
ALT	Cow	6/8/2020	Cow	P1	469	6/11/2020	6/11/2020 14:08	6/11/2020 14:09	105	77.1107029
SP	Cow	6/8/2020	Cow	P1	512	6/11/2020	6/11/2020 14:09	6/11/2020 14:48	2298	45.359237
SP	Cow	6/8/2020	Cow	P1	512	6/11/2020	6/11/2020 14:11	6/11/2020 14:27	949	997.903214
SP	Cow	6/8/2020	Cow	P1	512	6/11/2020	6/11/2020 14:27	6/11/2020 14:27	17	158.7573295
SP	Cow	6/8/2020	Cow	P1	406	6/11/2020	6/11/2020 14:27	6/11/2020 14:33	358	689.4604024
ALT	Cow	6/8/2020	Cow	P1	438	6/11/2020	6/11/2020 14:31	6/11/2020 14:34	163	204.1165665
SP	Cow	6/8/2020	Cow	P1	406	6/11/2020	6/11/2020 14:33	6/11/2020 14:35	127	181.436948
SP	Cow	6/8/2020	Cow	P1	386	6/11/2020	6/11/2020 14:35	6/11/2020 15:03	1687	308.4428116
ALT	Cow	6/8/2020	Cow	P1	438	6/11/2020	6/11/2020 14:48	6/11/2020 14:50	113	13.6077711
ALT	Cow	6/8/2020	Cow	P1	430	6/11/2020	6/11/2020 14:50	6/11/2020 14:56	395	9.0718474
ALT	Cow	6/8/2020	Cow	P1	430	6/11/2020	6/11/2020 14:58	6/11/2020 15:00	127	122.4699399
SP	Cow	6/8/2020	Cow	P1	386	6/11/2020	6/11/2020 15:03	6/11/2020 15:04	52	27.2155422
SP	Cow	6/8/2020	Cow	P1	428	6/11/2020	6/11/2020 15:04	6/11/2020 15:10	344	190.5087954
SP	Cow	6/8/2020	Cow	P1	428	6/11/2020	6/11/2020 15:10	6/11/2020 15:11	69	49.8951607
SP	Cow	6/8/2020	Cow	P1	386	6/11/2020	6/11/2020 15:17	6/11/2020 15:17	14	18.1436948
SP	Cow	6/8/2020	Cow	P1	392	6/11/2020	6/11/2020 15:17	6/11/2020 15:37	1208	653.1730128
SP	Cow	6/8/2020	Cow	P1	386	6/11/2020	6/11/2020 15:37	6/11/2020 15:41	264	231.3321087
SP	Cow	6/8/2020	Cow	P1	386	6/11/2020	6/11/2020 15:41	6/11/2020 15:45	202	31.7514659
ALT	Cow	6/8/2020	Cow	P1	414	6/11/2020	6/11/2020 16:11	6/11/2020 16:12	49	4.5359237
SP	Cow	6/8/2020	Cow	P1	475	6/11/2020	6/11/2020 17:13	6/11/2020 17:13	8	13.6077711
SP	Cow	6/8/2020	Cow	P1	475	6/11/2020	6/11/2020 17:13	6/11/2020 17:16	159	31.7514659
SP	Cow	6/8/2020	Cow	P1	475	6/11/2020	6/11/2020 17:16	6/11/2020 17:17	43	31.7514659
SP	Cow	6/8/2020	Cow	P1	475	6/11/2020	6/11/2020 17:17	6/11/2020 17:20	195	63.5029318
SP	Cow	6/8/2020	Cow	P1	475	6/11/2020	6/11/2020 17:20	6/11/2020 17:21	47	54.4310844
SP	Cow	6/8/2020	Cow	P1	532	6/11/2020	6/11/2020 17:21	6/11/2020 17:25	250	81.6466266
SP	Cow	6/8/2020	Cow	P1	469	6/11/2020	6/11/2020 17:25	6/11/2020 17:26	71	31.7514659
SP	Cow	6/8/2020	Cow	P1	433	6/11/2020	6/11/2020 17:27	6/11/2020 17:28	104	77.1107029
SP	Cow	6/8/2020	Cow	P1	469	6/11/2020	6/11/2020 17:29	6/11/2020 17:29	5	36.2873896
SP	Cow	6/8/2020	Cow	P1	469	6/11/2020	6/11/2020 17:29	6/11/2020 17:32	208	190.5087954
ALT	Cow	6/8/2020	Cow	P1	425	6/11/2020	6/11/2020 17:29	6/11/2020 17:35	365	544.310844
ALT	Cow	6/8/2020	Cow	P1	420	6/11/2020	6/11/2020 17:30	6/11/2020 17:33	180	199.5806428
SP	Cow	6/8/2020	Cow	P1	433	6/11/2020	6/11/2020 17:32	6/11/2020 17:33	20	40.8233133
ALT	Cow	6/8/2020	Cow	P1	420	6/11/2020	6/11/2020 17:33	6/11/2020 17:35	93	63.5029318
SP	Cow	6/8/2020	Cow	P1	469	6/11/2020	6/11/2020 17:33	6/11/2020 17:37	266	199.5806428
ALT	Cow	6/8/2020	Cow	P1	434	6/11/2020	6/11/2020 17:35	6/11/2020 17:36	45	13.6077711
ALT	Cow	6/8/2020	Cow	P1	425	6/11/2020	6/11/2020 17:35	6/11/2020 17:37	85	81.6466266
ALT	Cow	6/8/2020	Cow	P1	434	6/11/2020	6/11/2020 17:37	6/11/2020 17:38	55	77.1107029
SP	Cow	6/8/2020	Cow	P1	532	6/11/2020	6/11/2020 17:37	6/11/2020 17:38	84	217.7243376
ALT	Cow	6/8/2020	Cow	P1	434	6/11/2020	6/11/2020 17:38	6/11/2020 17:40	112	158.7573295
SP	Cow	6/8/2020	Cow	P1	469	6/11/2020	6/11/2020 17:38	6/11/2020 17:52	817	879.9691978
ALT	Cow	6/8/2020	Cow	P1	377	6/11/2020	6/11/2020 17:38	6/11/2020 17:39	42	31.7514659
ALT	Cow	6/8/2020	Cow	P1	434	6/11/2020	6/11/2020 17:45	6/11/2020 17:47	158	49.8951607
ALT	Cow	6/8/2020	Cow	P1	434	6/11/2020	6/11/2020 17:51	6/11/2020 17:57	350	122.4699399
SP	Cow	6/8/2020	Cow	P1	433	6/11/2020	6/11/2020 17:53	6/11/2020 17:53	48	90.718474
SP	Cow	6/8/2020	Cow	P1	449	6/11/2020	6/11/2020 17:54	6/11/2020 17:55	59	104.3262451
SP	Cow	6/8/2020	Cow	P1	532	6/11/2020	6/11/2020 17:55	6/11/2020 17:58	163	226.796185
SP	Cow	6/8/2020	Cow	P1	449	6/11/2020	6/11/2020 17:57	6/11/2020 17:57	35	45.359237
SP	Cow	6/8/2020	Cow	P1	449	6/11/2020	6/11/2020 17:58	6/11/2020 18:00	111	920.7925111
ALT	Cow	6/8/2020	Cow	P1	434	6/11/2020	6/11/2020 17:59	6/11/2020 18:00	51	45.359237
SP	Cow	6/8/2020	Cow	P1	449	6/11/2020	6/11/2020 18:02	6/11/2020 18:03	52	45.359237
ALT	Cow	6/8/2020	Cow	P1	414	6/11/2020	6/11/2020 18:05	6/11/2020 18:06	30	149.6854821
SP	Cow	6/8/2020	Cow	P1	433	6/11/2020	6/11/2020 18:06	6/11/2020 18:07	39	127.0058636
SP	Cow	6/8/2020	Cow	P1	508	6/11/2020	6/11/2020 18:07	6/11/2020 18:08	53	544.310844
ALT	Cow	6/8/2020	Cow	P1	414	6/11/2020	6/11/2020 18:07	6/11/2020 18:09	118	154.2214058
SP	Cow	6/8/2020	Cow	P1	439	6/11/2020	6/11/2020 18:08	6/11/2020 18:35	1599	140.6136347
ALT	Cow	6/8/2020	Cow	P1	434	6/11/2020	6/11/2020 18:14	6/11/2020 18:15	62	40.8233133
ALT	Cow	6/8/2020	Cow	P1	434	6/11/2020	6/11/2020 18:15	6/11/2020 18:16	37	18.1436948
ALT	Cow	6/8/2020	Cow	P1	445	6/11/2020	6/11/2020 18:17	6/11/2020 18:30	828	276.6913457
ALT	Cow	6/8/2020	Cow	P1	414	6/11/2020	6/11/2020 18:20	6/11/2020 18:25	292	195.0447191
SP	Cow	6/8/2020	Cow	P1	439	6/11/2020	6/11/2020 18:35	6/11/2020 18:39	248	249.4758035
SP	Cow	6/8/2020	Cow	P1	428	6/11/2020	6/11/2020 18:39	6/11/2020 18:41	123	0
SP	Cow	6/8/2020	Cow	P1	439	6/11/2020	6/11/2020 18:41	6/11/2020 18:42	18	54.4310844
SP	Cow	6/8/2020	Cow	P1	428	6/11/2020	6/11/2020 18:42	6/11/2020 18:42	11	77.1107029
SP	Cow	6/8/2020	Cow	P1	414	6/11/2020	6/11/2020 18:42	6/11/2020 19:36	3219	90.718474
ALT	Cow	6/8/2020	Cow	P1	416	6/11/2020	6/11/2020 18:48	6/11/2020 19:00	736	439.9845989
SP	Cow	6/8/2020	Cow	P1	532	6/11/2020	6/11/2020 19:36	6/11/2020 19:36	35	49.8951607
SP	Cow	6/8/2020	Cow	P1	414	6/11/2020	6/11/2020 19:36	6/11/2020 19:42	374	185.9728717
SP	Cow	6/8/2020	Cow	P1	404	6/11/2020	6/11/2020 19:42	6/11/2020 19:44	96	172.3651006
SP	Cow	6/8/2020	Cow	P1	414	6/11/2020	6/11/2020 19:44	6/11/2020 19:51	387	344.7302012
SP	Cow	6/8/2020	Cow	P1	448	6/11/2020	6/11/2020 19:51	6/11/2020 19:52	86	99.7903214
ALT	Cow	6/8/2020	Cow	P1	414	6/11/2020	6/11/2020 20:31	6/11/2020 20:33	129	117.9340162
ALT	Cow	6/8/2020	Cow	P1	414	6/11/2020	6/11/2020 20:34	6/11/2020 20:42	483	458.1282937
ALT	Cow	6/8/2020	Cow	P1	414	6/11/2020	6/11/2020 20:43	6/11/2020 20:43	14	0
ALT	Cow	6/8/2020	Cow	P1	469	6/11/2020	6/11/2020 20:56	6/11/2020 20:57	67	113.3980925
ALT	Cow	6/8/2020	Cow	P1	542	6/11/2020	6/11/2020 20:56	6/11/2020 20:56	41	77.1107029
ALT	Cow	6/8/2020	Cow	P1	542	6/11/2020	6/11/2020 20:57	6/11/2020 20:59	103	95.2543977
ALT	Cow	6/8/2020	Cow	P1	469	6/11/2020	6/11/2020 21:00	6/11/2020 21:02	137	127.0058636
ALT	Cow	6/8/2020	Cow	P1	469	6/11/2020	6/11/2020 21:02	6/11/2020 21:09	442	263.0835746
ALT	Cow	6/8/2020	Cow	P1	416	6/11/2020	6/11/2020 21:10	6/11/2020 21:17	408	136.077711
ALT	Cow	6/8/2020	Cow	P1	533	6/11/2020	6/11/2020 21:18	6/11/2020 21:27	585	535.2389966
ALT	Cow	6/8/2020	Cow	P1	416	6/11/2020	6/11/2020 21:24	6/11/2020 21:26	95	18.1436948
SP	Cow	6/8/2020	Cow	P1	414	6/11/2020	6/11/2020 21:29	6/11/2020 21:29	6	0
ALT	Cow	6/8/2020	Cow	P1	513	6/11/2020	6/11/2020 21:30	6/11/2020 21:30	26	4.5359237
SP	Cow	6/8/2020	Cow	P1	631	6/11/2020	6/11/2020 21:34	6/11/2020 21:38	227	158.7573295
ALT	Cow	6/8/2020	Cow	P1	533	6/11/2020	6/11/2020 21:35	6/11/2020 21:39	213	249.4758035
SP	Cow	6/8/2020	Cow	P1	631	6/11/2020	6/11/2020 21:38	6/11/2020 21:44	328	294.8350405
ALT	Cow	6/8/2020	Cow	P1	414	6/11/2020	6/11/2020 21:44	6/11/2020 21:44	11	72.5747792
ALT	Cow	6/8/2020	Cow	P1	414	6/11/2020	6/11/2020 21:44	6/11/2020 21:49	310	36.2873896
ALT	Cow	6/8/2020	Cow	P1	422	6/11/2020	6/11/2020 21:46	6/11/2020 21:47	98	181.436948
ALT	Cow	6/8/2020	Cow	P1	414	6/11/2020	6/11/2020 21:47	6/11/2020 21:48	30	18.1436948
ALT	Cow	6/8/2020	Cow	P1	533	6/11/2020	6/11/2020 21:49	6/11/2020 21:50	61	136.077711
SP	Cow	6/8/2020	Cow	P1	631	6/11/2020	6/11/2020 21:50	6/11/2020 21:51	63	122.4699399
ALT	Cow	6/8/2020	Cow	P1	533	6/11/2020	6/11/2020 21:51	6/11/2020 21:52	20	31.7514659
ALT	Cow	6/8/2020	Cow	P1	414	6/11/2020	6/11/2020 21:53	6/11/2020 21:55	122	58.9670081
ALT	Cow	6/8/2020	Cow	P1	533	6/11/2020	6/11/2020 21:55	6/11/2020 21:56	40	31.7514659
ALT	Cow	6/8/2020	Cow	P1	422	6/11/2020	6/11/2020 22:01	6/11/2020 22:02	38	27.2155422
ALT	Cow	6/8/2020	Cow	P1	533	6/11/2020	6/11/2020 22:01	6/11/2020 22:02	20	18.1436948
ALT	Cow	6/8/2020	Cow	P1	533	6/11/2020	6/11/2020 22:05	6/11/2020 22:09	268	362.873896
SP	Heifer	6/8/2020	Heifer	P1	311	6/11/2020	6/11/2020 22:08	6/11/2020 22:11	187	22.6796185
ALT	Heifer	6/8/2020	Heifer	P1	386	6/11/2020	6/11/2020 22:10	6/11/2020 22:13	164	72.5747792
SP	Heifer	6/8/2020	Heifer	P1	334	6/11/2020	6/11/2020 22:13	6/11/2020 22:17	231	31.7514659
ALT	Heifer	6/8/2020	Heifer	P1	332	6/11/2020	6/11/2020 22:14	6/11/2020 22:28	817	263.0835746
SP	Heifer	6/8/2020	Heifer	P1	311	6/11/2020	6/11/2020 22:20	6/11/2020 22:20	40	72.5747792
ALT	Cow	6/8/2020	Cow	P1	513	6/11/2020	6/11/2020 22:35	6/11/2020 22:42	373	371.9457434
SP	Heifer	6/8/2020	Heifer	P1	334	6/11/2020	6/11/2020 22:36	6/11/2020 22:41	341	263.0835746
SP	Heifer	6/8/2020	Heifer	P1	355	6/11/2020	6/11/2020 22:44	6/11/2020 22:45	70	9.0718474
SP	Cow	6/8/2020	Cow	P1	0	6/11/2020	0	0	0	0
SP	Cow	6/8/2020	Cow	P1	0	6/11/2020	0	0	0	0
SP	Cow	6/8/2020	Cow	P1	0	6/11/2020	0	0	0	0
SP	Cow	6/8/2020	Cow	P1	0	6/11/2020	0	0	0	0
SP	Cow	6/8/2020	Cow	P1	0	6/11/2020	0	0	0	0
SP	Cow	6/8/2020	Cow	P1	0	6/11/2020	0	0	0	0
SP	Cow	6/8/2020	Cow	P1	0	6/11/2020	0	0	0	0
SP	Cow	6/8/2020	Cow	P1	0	6/11/2020	0	0	0	0
SP	Cow	6/8/2020	Cow	P1	0	6/11/2020	0	0	0	0
SP	Cow	6/8/2020	Cow	P1	0	6/11/2020	0	0	0	0
SP	Cow	6/8/2020	Cow	P1	0	6/11/2020	0	0	0	0
SP	Cow	6/8/2020	Cow	P1	0	6/11/2020	0	0	0	0
SP	Cow	6/8/2020	Cow	P1	0	6/11/2020	0	0	0	0
SP	Cow	6/8/2020	Cow	P1	0	6/11/2020	0	0	0	0
SP	Cow	6/8/2020	Cow	P1	0	6/11/2020	0	0	0	0
SP	Cow	6/8/2020	Cow	P1	0	6/11/2020	0	0	0	0
SP	Cow	6/8/2020	Cow	P1	0	6/11/2020	0	0	0	0
ALT	Cow	6/8/2020	Cow	P1	0	6/11/2020	0	0	0	0
ALT	Cow	6/8/2020	Cow	P1	0	6/11/2020	0	0	0	0
ALT	Cow	6/8/2020	Cow	P1	0	6/11/2020	0	0	0	0
ALT	Cow	6/8/2020	Cow	P1	0	6/11/2020	0	0	0	0
ALT	Cow	6/8/2020	Cow	P1	0	6/11/2020	0	0	0	0
ALT	Cow	6/8/2020	Cow	P1	0	6/11/2020	0	0	0	0
ALT	Cow	6/8/2020	Cow	P1	0	6/11/2020	0	0	0	0
ALT	Cow	6/8/2020	Cow	P1	0	6/11/2020	0	0	0	0
ALT	Cow	6/8/2020	Cow	P1	0	6/11/2020	0	0	0	0
ALT	Cow	6/8/2020	Cow	P1	0	6/11/2020	0	0	0	0
ALT	Cow	6/8/2020	Cow	P1	0	6/11/2020	0	0	0	0
ALT	Cow	6/8/2020	Cow	P1	0	6/11/2020	0	0	0	0
ALT	Cow	6/8/2020	Cow	P1	0	6/11/2020	0	0	0	0
ALT	Cow	6/8/2020	Cow	P1	0	6/11/2020	0	0	0	0
ALT	Cow	6/8/2020	Cow	P1	0	6/11/2020	0	0	0	0
ALT	Cow	6/8/2020	Cow	P1	0	6/11/2020	0	0	0	0
SP	Cow	6/8/2020	Cow	P1	0	6/11/2020	0	0	0	0
SP	Cow	6/8/2020	Cow	P1	0	6/11/2020	0	0	0	0
SP	Cow	6/8/2020	Cow	P1	0	6/11/2020	0	0	0	0
SP	Cow	6/8/2020	Cow	P1	0	6/11/2020	0	0	0	0
SP	Cow	6/8/2020	Cow	P1	0	6/11/2020	0	0	0	0
SP	Cow	6/8/2020	Cow	P1	0	6/11/2020	0	0	0	0
SP	Cow	6/8/2020	Cow	P1	0	6/11/2020	0	0	0	0
SP	Cow	6/8/2020	Cow	P1	0	6/11/2020	0	0	0	0
SP	Cow	6/8/2020	Cow	P1	0	6/11/2020	0	0	0	0
SP	Cow	6/8/2020	Cow	P1	0	6/11/2020	0	0	0	0
SP	Cow	6/8/2020	Cow	P1	0	6/11/2020	0	0	0	0
SP	Cow	6/8/2020	Cow	P1	0	6/11/2020	0	0	0	0
ALT	Cow	6/8/2020	Cow	P1	0	6/11/2020	0	0	0	0
ALT	Cow	6/8/2020	Cow	P1	0	6/11/2020	0	0	0	0
ALT	Cow	6/8/2020	Cow	P1	0	6/11/2020	0	0	0	0
ALT	Cow	6/8/2020	Cow	P1	0	6/11/2020	0	0	0	0
ALT	Cow	6/8/2020	Cow	P1	0	6/11/2020	0	0	0	0
ALT	Cow	6/8/2020	Cow	P1	0	6/11/2020	0	0	0	0
ALT	Cow	6/8/2020	Cow	P1	0	6/11/2020	0	0	0	0
ALT	Cow	6/8/2020	Cow	P1	0	6/11/2020	0	0	0	0
ALT	Cow	6/8/2020	Cow	P1	0	6/11/2020	0	0	0	0
ALT	Cow	6/8/2020	Cow	P1	0	6/11/2020	0	0	0	0
ALT	Cow	6/8/2020	Cow	P1	0	6/11/2020	0	0	0	0
ALT	Cow	6/8/2020	Cow	P1	0	6/11/2020	0	0	0	0
SP	Heifer	6/8/2020	Heifer	P1	0	6/11/2020	0	0	0	0
SP	Heifer	6/8/2020	Heifer	P1	0	6/11/2020	0	0	0	0
SP	Heifer	6/8/2020	Heifer	P1	0	6/11/2020	0	0	0	0
SP	Heifer	6/8/2020	Heifer	P1	0	6/11/2020	0	0	0	0
SP	Heifer	6/8/2020	Heifer	P1	0	6/11/2020	0	0	0	0
SP	Heifer	6/8/2020	Heifer	P1	0	6/11/2020	0	0	0	0
SP	Heifer	6/8/2020	Heifer	P1	0	6/11/2020	0	0	0	0
SP	Heifer	6/8/2020	Heifer	P1	0	6/11/2020	0	0	0	0
SP	Heifer	6/8/2020	Heifer	P1	0	6/11/2020	0	0	0	0
SP	Heifer	6/8/2020	Heifer	P1	0	6/11/2020	0	0	0	0
SP	Heifer	6/8/2020	Heifer	P1	0	6/11/2020	0	0	0	0
SP	Heifer	6/8/2020	Heifer	P1	0	6/11/2020	0	0	0	0
SP	Heifer	6/8/2020	Heifer	P1	0	6/11/2020	0	0	0	0
SP	Heifer	6/8/2020	Heifer	P1	0	6/11/2020	0	0	0	0
SP	Heifer	6/8/2020	Heifer	P1	0	6/11/2020	0	0	0	0
ALT	Heifer	6/8/2020	Heifer	P1	0	6/11/2020	0	0	0	0
ALT	Heifer	6/8/2020	Heifer	P1	0	6/11/2020	0	0	0	0
ALT	Heifer	6/8/2020	Heifer	P1	0	6/11/2020	0	0	0	0
ALT	Heifer	6/8/2020	Heifer	P1	0	6/11/2020	0	0	0	0
ALT	Heifer	6/8/2020	Heifer	P1	0	6/11/2020	0	0	0	0
ALT	Heifer	6/8/2020	Heifer	P1	0	6/11/2020	0	0	0	0
ALT	Heifer	6/8/2020	Heifer	P1	0	6/11/2020	0	0	0	0
ALT	Heifer	6/8/2020	Heifer	P1	0	6/11/2020	0	0	0	0
ALT	Heifer	6/8/2020	Heifer	P1	0	6/11/2020	0	0	0	0
ALT	Heifer	6/8/2020	Heifer	P1	0	6/11/2020	0	0	0	0
ALT	Heifer	6/8/2020	Heifer	P1	0	6/11/2020	0	0	0	0
ALT	Heifer	6/8/2020	Heifer	P1	0	6/11/2020	0	0	0	0
ALT	Heifer	6/8/2020	Heifer	P1	0	6/11/2020	0	0	0	0
ALT	Heifer	6/8/2020	Heifer	P1	0	6/11/2020	0	0	0	0
ALT	Heifer	6/8/2020	Heifer	P1	0	6/11/2020	0	0	0	0
ALT	Heifer	6/8/2020	Heifer	P1	0	6/11/2020	0	0	0	0
SP	Cow	6/8/2020	Cow	P1	404	6/12/2020	6/12/2020 1:06	6/12/2020 1:07	87	68.0388555
SP	Cow	6/8/2020	Cow	P1	555	6/12/2020	6/12/2020 1:07	6/12/2020 1:13	336	22.6796185
SP	Cow	6/8/2020	Cow	P1	428	6/12/2020	6/12/2020 1:15	6/12/2020 1:25	606	63.5029318
SP	Cow	6/8/2020	Cow	P1	428	6/12/2020	6/12/2020 1:25	6/12/2020 1:25	23	40.8233133
SP	Cow	6/8/2020	Cow	P1	475	6/12/2020	6/12/2020 1:25	6/12/2020 2:06	2444	703.0681735
ALT	Cow	6/8/2020	Cow	P1	422	6/12/2020	6/12/2020 1:27	6/12/2020 1:31	216	303.9068879
ALT	Cow	6/8/2020	Cow	P1	422	6/12/2020	6/12/2020 1:32	6/12/2020 1:35	167	99.7903214
ALT	Cow	6/8/2020	Cow	P1	414	6/12/2020	6/12/2020 1:37	6/12/2020 1:37	6	22.6796185
ALT	Cow	6/8/2020	Cow	P1	414	6/12/2020	6/12/2020 1:38	6/12/2020 1:45	413	267.6194983
ALT	Cow	6/8/2020	Cow	P1	463	6/12/2020	6/12/2020 1:45	6/12/2020 1:46	63	49.8951607
ALT	Cow	6/8/2020	Cow	P1	414	6/12/2020	6/12/2020 1:45	6/12/2020 1:49	243	22.6796185
ALT	Cow	6/8/2020	Cow	P1	434	6/12/2020	6/12/2020 1:49	6/12/2020 1:50	60	49.8951607
SP	Cow	6/8/2020	Cow	P1	475	6/12/2020	6/12/2020 1:50	6/12/2020 1:53	173	27.2155422
ALT	Cow	6/8/2020	Cow	P1	463	6/12/2020	6/12/2020 1:52	6/12/2020 1:53	15	27.2155422
ALT	Cow	6/8/2020	Cow	P1	434	6/12/2020	6/12/2020 1:55	6/12/2020 1:56	31	36.2873896
ALT	Cow	6/8/2020	Cow	P1	434	6/12/2020	6/12/2020 1:58	6/12/2020 1:58	5	4.5359237
ALT	Cow	6/8/2020	Cow	P1	463	6/12/2020	6/12/2020 1:59	6/12/2020 2:05	362	222.2602613
SP	Cow	6/8/2020	Cow	P1	576	6/12/2020	6/12/2020 2:06	6/12/2020 2:06	7	27.2155422
SP	Cow	6/8/2020	Cow	P1	576	6/12/2020	6/12/2020 2:07	6/12/2020 2:07	12	72.5747792
SP	Cow	6/8/2020	Cow	P1	475	6/12/2020	6/12/2020 2:12	6/12/2020 2:12	31	18.1436948
SP	Cow	6/8/2020	Cow	P1	468	6/12/2020	6/12/2020 2:12	6/12/2020 2:59	2831	521.6312255
ALT	Cow	6/8/2020	Cow	P1	434	6/12/2020	6/12/2020 3:03	6/12/2020 3:11	477	358.3379723
SP	Cow	6/8/2020	Cow	P1	449	6/12/2020	6/12/2020 3:05	6/12/2020 3:08	213	131.5417873
SP	Cow	6/8/2020	Cow	P1	468	6/12/2020	6/12/2020 3:08	6/12/2020 3:10	102	312.9787353
SP	Cow	6/8/2020	Cow	P1	468	6/12/2020	6/12/2020 3:18	6/12/2020 3:19	50	140.6136347
ALT	Cow	6/8/2020	Cow	P1	414	6/12/2020	6/12/2020 4:55	6/12/2020 4:56	101	63.5029318
ALT	Cow	6/8/2020	Cow	P1	414	6/12/2020	6/12/2020 4:57	6/12/2020 5:04	381	471.7360648
SP	Cow	6/8/2020	Cow	P1	532	6/12/2020	6/12/2020 4:58	6/12/2020 4:59	40	4.5359237
ALT	Cow	6/8/2020	Cow	P1	414	6/12/2020	6/12/2020 5:04	6/12/2020 5:05	105	149.6854821
ALT	Cow	6/8/2020	Cow	P1	430	6/12/2020	6/12/2020 6:18	6/12/2020 6:18	5	0
ALT	Cow	6/8/2020	Cow	P1	430	6/12/2020	6/12/2020 6:19	6/12/2020 6:20	46	4.5359237
ALT	Cow	6/8/2020	Cow	P1	430	6/12/2020	6/12/2020 6:22	6/12/2020 6:23	53	208.6524902
ALT	Cow	6/8/2020	Cow	P1	542	6/12/2020	6/12/2020 6:24	6/12/2020 6:35	650	49.8951607
SP	Cow	6/8/2020	Cow	P1	555	6/12/2020	6/12/2020 6:25	6/12/2020 6:31	360	222.2602613
ALT	Cow	6/8/2020	Cow	P1	542	6/12/2020	6/12/2020 6:35	6/12/2020 6:36	57	54.4310844
ALT	Cow	6/8/2020	Cow	P1	430	6/12/2020	6/12/2020 6:36	6/12/2020 6:37	68	13.6077711
ALT	Cow	6/8/2020	Cow	P1	420	6/12/2020	6/12/2020 6:36	6/12/2020 6:39	193	326.5865064
ALT	Cow	6/8/2020	Cow	P1	542	6/12/2020	6/12/2020 6:38	6/12/2020 6:41	231	290.2991168
ALT	Cow	6/8/2020	Cow	P1	430	6/12/2020	6/12/2020 6:40	6/12/2020 6:41	83	0
ALT	Cow	6/8/2020	Cow	P1	420	6/12/2020	6/12/2020 6:42	6/12/2020 6:45	170	81.6466266
ALT	Cow	6/8/2020	Cow	P1	542	6/12/2020	6/12/2020 6:42	6/12/2020 6:43	10	4.5359237
SP	Cow	6/8/2020	Cow	P1	578	6/12/2020	6/12/2020 6:43	6/12/2020 6:56	803	99.7903214
SP	Cow	6/8/2020	Cow	P1	532	6/12/2020	6/12/2020 6:48	6/12/2020 6:48	43	4.5359237
SP	Cow	6/8/2020	Cow	P1	578	6/12/2020	6/12/2020 6:52	6/12/2020 6:53	7	22.6796185
SP	Cow	6/8/2020	Cow	P1	532	6/12/2020	6/12/2020 6:56	6/12/2020 6:57	52	9.0718474
SP	Cow	6/8/2020	Cow	P1	532	6/12/2020	6/12/2020 6:57	6/12/2020 7:11	845	58.9670081
SP	Cow	6/8/2020	Cow	P1	508	6/12/2020	6/12/2020 6:57	6/12/2020 6:57	6	4.5359237
ALT	Cow	6/8/2020	Cow	P1	469	6/12/2020	6/12/2020 7:03	6/12/2020 7:10	412	580.5982336
ALT	Cow	6/8/2020	Cow	P1	425	6/12/2020	6/12/2020 7:11	6/12/2020 7:11	7	4.5359237
SP	Cow	6/8/2020	Cow	P1	406	6/12/2020	6/12/2020 7:11	6/12/2020 7:12	68	45.359237
ALT	Cow	6/8/2020	Cow	P1	425	6/12/2020	6/12/2020 7:11	6/12/2020 7:11	6	13.6077711
SP	Cow	6/8/2020	Cow	P1	406	6/12/2020	6/12/2020 7:11	6/12/2020 7:52	2432	63.5029318
ALT	Cow	6/8/2020	Cow	P1	469	6/12/2020	6/12/2020 7:12	6/12/2020 7:15	150	86.1825503
ALT	Cow	6/8/2020	Cow	P1	425	6/12/2020	6/12/2020 7:12	6/12/2020 7:13	54	117.9340162
ALT	Cow	6/8/2020	Cow	P1	536	6/12/2020	6/12/2020 7:15	6/12/2020 7:16	36	36.2873896
SP	Cow	6/8/2020	Cow	P1	406	6/12/2020	6/12/2020 7:16	6/12/2020 7:17	57	45.359237
SP	Cow	6/8/2020	Cow	P1	469	6/12/2020	6/12/2020 7:17	6/12/2020 7:19	106	358.3379723
SP	Cow	6/8/2020	Cow	P1	469	6/12/2020	6/12/2020 7:19	6/12/2020 7:22	165	294.8350405
SP	Cow	6/8/2020	Cow	P1	406	6/12/2020	6/12/2020 7:20	6/12/2020 8:08	2856	31.7514659
ALT	Cow	6/8/2020	Cow	P1	425	6/12/2020	6/12/2020 7:20	6/12/2020 7:20	39	58.9670081
SP	Cow	6/8/2020	Cow	P1	469	6/12/2020	6/12/2020 7:22	6/12/2020 7:22	8	117.9340162
SP	Cow	6/8/2020	Cow	P1	508	6/12/2020	6/12/2020 7:22	6/12/2020 7:23	22	58.9670081
ALT	Cow	6/8/2020	Cow	P1	631	6/12/2020	6/12/2020 7:22	6/12/2020 7:24	123	199.5806428
SP	Cow	6/8/2020	Cow	P1	469	6/12/2020	6/12/2020 7:23	6/12/2020 7:23	5	9.0718474
SP	Cow	6/8/2020	Cow	P1	508	6/12/2020	6/12/2020 7:23	6/12/2020 7:24	85	789.2507238
SP	Cow	6/8/2020	Cow	P1	406	6/12/2020	6/12/2020 7:31	6/12/2020 7:35	230	49.8951607
ALT	Cow	6/8/2020	Cow	P1	536	6/12/2020	6/12/2020 7:35	6/12/2020 7:36	32	18.1436948
ALT	Cow	6/8/2020	Cow	P1	536	6/12/2020	6/12/2020 7:36	6/12/2020 7:41	300	40.8233133
SP	Cow	6/8/2020	Cow	P1	469	6/12/2020	6/12/2020 7:41	6/12/2020 7:49	497	81.6466266
SP	Cow	6/8/2020	Cow	P1	469	6/12/2020	6/12/2020 7:49	6/12/2020 7:50	40	31.7514659
SP	Cow	6/8/2020	Cow	P1	439	6/12/2020	6/12/2020 7:51	6/12/2020 7:55	195	226.796185
SP	Cow	6/8/2020	Cow	P1	485	6/12/2020	6/12/2020 7:55	6/12/2020 7:56	23	81.6466266
SP	Cow	6/8/2020	Cow	P1	439	6/12/2020	6/12/2020 7:56	6/12/2020 8:00	275	72.5747792
SP	Cow	6/8/2020	Cow	P1	508	6/12/2020	6/12/2020 8:00	6/12/2020 8:04	221	326.5865064
ALT	Cow	6/8/2020	Cow	P1	416	6/12/2020	6/12/2020 8:02	6/12/2020 8:03	96	68.0388555
ALT	Cow	6/8/2020	Cow	P1	416	6/12/2020	6/12/2020 8:03	6/12/2020 8:05	126	235.8680324
SP	Cow	6/8/2020	Cow	P1	433	6/12/2020	6/12/2020 8:04	6/12/2020 8:05	21	95.2543977
SP	Cow	6/8/2020	Cow	P1	485	6/12/2020	6/12/2020 8:05	6/12/2020 8:05	5	95.2543977
SP	Cow	6/8/2020	Cow	P1	433	6/12/2020	6/12/2020 8:06	6/12/2020 8:08	123	140.6136347
ALT	Cow	6/8/2020	Cow	P1	416	6/12/2020	6/12/2020 8:06	6/12/2020 8:09	138	104.3262451
ALT	Cow	6/8/2020	Cow	P1	420	6/12/2020	6/12/2020 8:08	6/12/2020 8:13	316	399.1612856
SP	Cow	6/8/2020	Cow	P1	439	6/12/2020	6/12/2020 8:09	6/12/2020 8:10	84	40.8233133
SP	Cow	6/8/2020	Cow	P1	485	6/12/2020	6/12/2020 8:11	6/12/2020 8:11	38	113.3980925
SP	Cow	6/8/2020	Cow	P1	426	6/12/2020	6/12/2020 8:11	6/12/2020 8:43	1882	1442.423737
ALT	Cow	6/8/2020	Cow	P1	420	6/12/2020	6/12/2020 8:13	6/12/2020 9:01	2908	45.359237
ALT	Cow	6/8/2020	Cow	P1	533	6/12/2020	6/12/2020 8:46	6/12/2020 9:00	872	68.0388555
SP	Cow	6/8/2020	Cow	P1	576	6/12/2020	6/12/2020 9:04	6/12/2020 9:04	13	108.8621688
SP	Cow	6/8/2020	Cow	P1	576	6/12/2020	6/12/2020 9:04	6/12/2020 9:07	153	99.7903214
SP	Cow	6/8/2020	Cow	P1	576	6/12/2020	6/12/2020 9:07	6/12/2020 9:07	47	13.6077711
SP	Cow	6/8/2020	Cow	P1	485	6/12/2020	6/12/2020 9:08	6/12/2020 9:09	65	68.0388555
ALT	Cow	6/8/2020	Cow	P1	533	6/12/2020	6/12/2020 9:09	6/12/2020 9:09	16	18.1436948
ALT	Cow	6/8/2020	Cow	P1	533	6/12/2020	6/12/2020 9:09	6/12/2020 9:12	190	122.4699399
SP	Cow	6/8/2020	Cow	P1	485	6/12/2020	6/12/2020 9:12	6/12/2020 9:12	12	68.0388555
SP	Cow	6/8/2020	Cow	P1	485	6/12/2020	6/12/2020 9:12	6/12/2020 9:29	979	884.5051215
SP	Cow	6/8/2020	Cow	P1	578	6/12/2020	6/12/2020 9:29	6/12/2020 9:30	65	136.077711
ALT	Cow	6/8/2020	Cow	P1	506	6/12/2020	6/12/2020 9:30	6/12/2020 9:33	203	154.2214058
ALT	Cow	6/8/2020	Cow	P1	506	6/12/2020	6/12/2020 9:36	6/12/2020 10:21	2698	163.2932532
ALT	Cow	6/8/2020	Cow	P1	385	6/12/2020	6/12/2020 10:17	6/12/2020 10:22	293	272.155422
SP	Cow	6/8/2020	Cow	P1	404	6/12/2020	6/12/2020 10:21	6/12/2020 10:22	58	68.0388555
ALT	Cow	6/8/2020	Cow	P1	385	6/12/2020	6/12/2020 10:22	6/12/2020 10:23	46	36.2873896
ALT	Cow	6/8/2020	Cow	P1	385	6/12/2020	6/12/2020 10:23	6/12/2020 11:13	2987	149.6854821
ALT	Cow	6/8/2020	Cow	P1	385	6/12/2020	6/12/2020 10:24	6/12/2020 10:24	25	22.6796185
ALT	Cow	6/8/2020	Cow	P1	385	6/12/2020	6/12/2020 10:24	6/12/2020 10:57	1949	22.6796185
ALT	Cow	6/8/2020	Cow	P1	385	6/12/2020	6/12/2020 10:26	6/12/2020 10:26	21	435.4486752
SP	Cow	6/8/2020	Cow	P1	404	6/12/2020	6/12/2020 10:26	6/12/2020 10:28	110	462.6642174
SP	Cow	6/8/2020	Cow	P1	404	6/12/2020	6/12/2020 10:28	6/12/2020 10:29	74	2562.796891
SP	Heifer	6/8/2020	Heifer	P1	355	6/12/2020	6/12/2020 10:45	6/12/2020 10:47	92	136.077711
SP	Heifer	6/8/2020	Heifer	P1	334	6/12/2020	6/12/2020 10:52	6/12/2020 10:54	102	4.5359237
ALT	Heifer	6/8/2020	Heifer	P1	315	6/12/2020	6/12/2020 10:54	6/12/2020 10:55	70	90.718474
ALT	Cow	6/8/2020	Cow	P1	528	6/12/2020	6/12/2020 10:54	6/12/2020 10:55	14	36.2873896
ALT	Cow	6/8/2020	Cow	P1	377	6/12/2020	6/12/2020 10:57	6/12/2020 11:00	164	49.8951607
ALT	Heifer	6/8/2020	Heifer	P1	329	6/12/2020	6/12/2020 11:01	6/12/2020 11:04	169	113.3980925
SP	Heifer	6/8/2020	Heifer	P1	248	6/12/2020	6/12/2020 11:02	6/12/2020 11:06	242	68.0388555
SP	Heifer	6/8/2020	Heifer	P1	334	6/12/2020	6/12/2020 11:04	6/12/2020 11:05	97	27.2155422
SP	Heifer	6/8/2020	Heifer	P1	248	6/12/2020	6/12/2020 11:07	6/12/2020 11:07	41	36.2873896
SP	Heifer	6/8/2020	Heifer	P1	334	6/12/2020	6/12/2020 11:10	6/12/2020 11:11	6	99.7903214
SP	Cow	6/8/2020	Cow	P1	468	6/12/2020	6/12/2020 11:10	6/12/2020 11:12	143	31.7514659
SP	Heifer	6/8/2020	Heifer	P1	383	6/12/2020	6/12/2020 11:12	6/12/2020 11:16	239	40.8233133
ALT	Heifer	6/8/2020	Heifer	P1	329	6/12/2020	6/12/2020 11:12	6/12/2020 11:13	55	18.1436948
ALT	Heifer	6/8/2020	Heifer	P1	329	6/12/2020	6/12/2020 11:13	6/12/2020 11:14	66	49.8951607
ALT	Cow	6/8/2020	Cow	P1	513	6/12/2020	6/12/2020 11:13	6/12/2020 11:14	55	54.4310844
SP	Cow	6/8/2020	Cow	P1	386	6/12/2020	6/12/2020 11:16	6/12/2020 11:44	1683	72.5747792
ALT	Cow	6/8/2020	Cow	P1	469	6/12/2020	6/12/2020 11:24	6/12/2020 11:25	14	9.0718474
ALT	Cow	6/8/2020	Cow	P1	513	6/12/2020	6/12/2020 11:25	6/12/2020 11:31	367	45.359237
ALT	Cow	6/8/2020	Cow	P1	469	6/12/2020	6/12/2020 11:26	6/12/2020 11:26	21	4.5359237
ALT	Cow	6/8/2020	Cow	P1	469	6/12/2020	6/12/2020 11:32	6/12/2020 11:33	65	31.7514659
ALT	Cow	6/8/2020	Cow	P1	469	6/12/2020	6/12/2020 11:33	6/12/2020 11:42	516	127.0058636
ALT	Cow	6/8/2020	Cow	P1	469	6/12/2020	6/12/2020 11:41	6/12/2020 11:43	128	63.5029318
ALT	Cow	6/8/2020	Cow	P1	469	6/12/2020	6/12/2020 11:44	6/12/2020 11:46	71	40.8233133
ALT	Cow	6/8/2020	Cow	P1	385	6/12/2020	6/12/2020 11:47	6/12/2020 11:48	65	27.2155422
SP	Cow	6/8/2020	Cow	P1	469	6/12/2020	6/12/2020 11:53	6/12/2020 11:57	216	957.0799007
ALT	Cow	6/8/2020	Cow	P1	425	6/12/2020	6/12/2020 12:03	6/12/2020 12:06	146	176.9010243
ALT	Cow	6/8/2020	Cow	P1	453	6/12/2020	6/12/2020 12:05	6/12/2020 12:06	38	54.4310844
SP	Cow	6/8/2020	Cow	P1	386	6/12/2020	6/12/2020 12:06	6/12/2020 12:07	62	86.1825503
ALT	Cow	6/8/2020	Cow	P1	506	6/12/2020	6/12/2020 12:06	6/12/2020 12:06	49	68.0388555
ALT	Cow	6/8/2020	Cow	P1	453	6/12/2020	6/12/2020 12:08	6/12/2020 12:08	21	22.6796185
SP	Cow	6/8/2020	Cow	P1	386	6/12/2020	6/12/2020 12:08	6/12/2020 12:13	272	22.6796185
SP	Cow	6/8/2020	Cow	P1	386	6/12/2020	6/12/2020 12:12	6/12/2020 12:27	876	235.8680324
ALT	Cow	6/8/2020	Cow	P1	469	6/12/2020	6/12/2020 12:13	6/12/2020 12:13	16	31.7514659
ALT	Cow	6/8/2020	Cow	P1	453	6/12/2020	6/12/2020 12:13	6/12/2020 12:15	71	163.2932532
ALT	Cow	6/8/2020	Cow	P1	469	6/12/2020	6/12/2020 12:15	6/12/2020 12:17	153	58.9670081
ALT	Cow	6/8/2020	Cow	P1	469	6/12/2020	6/12/2020 12:18	6/12/2020 12:24	328	254.0117272
ALT	Cow	6/8/2020	Cow	P1	453	6/12/2020	6/12/2020 12:23	6/12/2020 12:25	76	77.1107029
ALT	Cow	6/8/2020	Cow	P1	425	6/12/2020	6/12/2020 12:24	6/12/2020 12:24	14	27.2155422
ALT	Cow	6/8/2020	Cow	P1	469	6/12/2020	6/12/2020 12:24	6/12/2020 12:28	199	371.9457434
SP	Cow	6/8/2020	Cow	P1	631	6/12/2020	6/12/2020 12:27	6/12/2020 12:29	141	122.4699399
ALT	Cow	6/8/2020	Cow	P1	453	6/12/2020	6/12/2020 12:29	6/12/2020 12:30	55	40.8233133
ALT	Cow	6/8/2020	Cow	P1	425	6/12/2020	6/12/2020 12:29	6/12/2020 12:31	139	36.2873896
ALT	Cow	6/8/2020	Cow	P1	425	6/12/2020	6/12/2020 12:31	6/12/2020 12:31	11	31.7514659
ALT	Cow	6/8/2020	Cow	P1	469	6/12/2020	6/12/2020 12:31	6/12/2020 12:33	121	181.436948
ALT	Cow	6/8/2020	Cow	P1	425	6/12/2020	6/12/2020 12:32	6/12/2020 12:33	74	58.9670081
SP	Cow	6/8/2020	Cow	P1	392	6/12/2020	6/12/2020 12:33	6/12/2020 12:34	103	63.5029318
SP	Cow	6/8/2020	Cow	P1	449	6/12/2020	6/12/2020 12:34	6/12/2020 12:35	8	27.2155422
ALT	Cow	6/8/2020	Cow	P1	425	6/12/2020	6/12/2020 12:35	6/12/2020 12:38	133	145.1495584
ALT	Cow	6/8/2020	Cow	P1	506	6/12/2020	6/12/2020 12:36	6/12/2020 12:37	50	77.1107029
SP	Cow	6/8/2020	Cow	P1	449	6/12/2020	6/12/2020 12:37	6/12/2020 12:37	15	54.4310844
SP	Cow	6/8/2020	Cow	P1	449	6/12/2020	6/12/2020 12:37	6/12/2020 12:41	249	213.1884139
SP	Cow	6/8/2020	Cow	P1	449	6/12/2020	6/12/2020 12:41	6/12/2020 12:43	71	45.359237
SP	Cow	6/8/2020	Cow	P1	468	6/12/2020	6/12/2020 12:43	6/12/2020 12:44	61	9.0718474
ALT	Cow	6/8/2020	Cow	P1	414	6/12/2020	6/12/2020 12:45	6/12/2020 12:47	78	176.9010243
ALT	Cow	6/8/2020	Cow	P1	422	6/12/2020	6/12/2020 12:48	6/12/2020 12:50	91	81.6466266
ALT	Cow	6/8/2020	Cow	P1	536	6/12/2020	6/12/2020 12:49	6/12/2020 12:51	79	4.5359237
SP	Cow	6/8/2020	Cow	P1	440	6/12/2020	6/12/2020 12:51	6/12/2020 12:51	44	0
SP	Cow	6/8/2020	Cow	P1	508	6/12/2020	6/12/2020 12:52	6/12/2020 12:52	17	4.5359237
ALT	Cow	6/8/2020	Cow	P1	536	6/12/2020	6/12/2020 12:52	6/12/2020 12:53	65	0
ALT	Cow	6/8/2020	Cow	P1	422	6/12/2020	6/12/2020 12:52	6/12/2020 12:54	126	113.3980925
ALT	Cow	6/8/2020	Cow	P1	453	6/12/2020	6/12/2020 12:55	6/12/2020 12:56	29	9.0718474
SP	Cow	6/8/2020	Cow	P1	468	6/12/2020	6/12/2020 12:56	6/12/2020 12:56	44	18.1436948
ALT	Cow	6/8/2020	Cow	P1	422	6/12/2020	6/12/2020 12:57	6/12/2020 12:59	94	113.3980925
SP	Cow	6/8/2020	Cow	P1	386	6/12/2020	6/12/2020 12:58	6/12/2020 12:59	40	0
SP	Cow	6/8/2020	Cow	P1	508	6/12/2020	6/12/2020 12:59	6/12/2020 12:59	14	22.6796185
SP	Cow	6/8/2020	Cow	P1	439	6/12/2020	6/12/2020 13:00	6/12/2020 13:00	5	0
SP	Cow	6/8/2020	Cow	P1	527	6/12/2020	6/12/2020 13:02	6/12/2020 13:02	12	0
ALT	Cow	6/8/2020	Cow	P1	434	6/12/2020	6/12/2020 13:23	6/12/2020 13:29	373	362.873896
SP	Heifer	6/8/2020	Heifer	P1	345	6/12/2020	6/12/2020 14:17	6/12/2020 14:27	597	467.2001411
ALT	Cow	6/8/2020	Cow	P1	422	6/12/2020	6/12/2020 14:31	6/12/2020 14:32	8	13.6077711
ALT	Cow	6/8/2020	Cow	P1	422	6/12/2020	6/12/2020 14:34	6/12/2020 14:38	196	90.718474
ALT	Cow	6/8/2020	Cow	P1	422	6/12/2020	6/12/2020 14:37	6/12/2020 14:37	8	31.7514659
ALT	Cow	6/8/2020	Cow	P1	434	6/12/2020	6/12/2020 14:37	6/12/2020 14:44	424	90.718474
ALT	Cow	6/8/2020	Cow	P1	434	6/12/2020	6/12/2020 14:44	6/12/2020 14:48	238	131.5417873
ALT	Cow	6/8/2020	Cow	P1	434	6/12/2020	6/12/2020 14:49	6/12/2020 14:50	113	9.0718474
ALT	Cow	6/8/2020	Cow	P1	434	6/12/2020	6/12/2020 14:53	6/12/2020 15:22	1696	317.514659
ALT	Heifer	6/8/2020	Heifer	P1	416	6/12/2020	6/12/2020 17:03	6/12/2020 17:06	138	81.6466266
ALT	Heifer	6/8/2020	Heifer	P1	332	6/12/2020	6/12/2020 17:11	6/12/2020 17:13	83	154.2214058
SP	Heifer	6/8/2020	Heifer	P1	467	6/12/2020	6/12/2020 17:14	6/12/2020 17:16	67	0
SP	Heifer	6/8/2020	Heifer	P1	467	6/12/2020	6/12/2020 17:16	6/12/2020 17:19	176	31.7514659
SP	Heifer	6/8/2020	Heifer	P1	467	6/12/2020	6/12/2020 17:19	6/12/2020 17:22	194	272.155422
SP	Cow	6/8/2020	Cow	P1	448	6/12/2020	6/12/2020 17:57	6/12/2020 18:00	165	68.0388555
SP	Cow	6/8/2020	Cow	P1	555	6/12/2020	6/12/2020 18:00	6/12/2020 18:27	1664	340.1942775
SP	Cow	6/8/2020	Cow	P1	555	6/12/2020	6/12/2020 18:27	6/12/2020 18:27	5	77.1107029
SP	Cow	6/8/2020	Cow	P1	555	6/12/2020	6/12/2020 18:27	6/12/2020 18:29	123	81.6466266
SP	Cow	6/8/2020	Cow	P1	576	6/12/2020	6/12/2020 18:29	6/12/2020 18:32	129	185.9728717
ALT	Cow	6/8/2020	Cow	P1	422	6/12/2020	6/12/2020 18:29	6/12/2020 18:31	149	99.7903214
ALT	Cow	6/8/2020	Cow	P1	422	6/12/2020	6/12/2020 18:31	6/12/2020 18:36	269	331.1224301
SP	Cow	6/8/2020	Cow	P1	576	6/12/2020	6/12/2020 18:32	6/12/2020 18:50	1119	589.670081
SP	Cow	6/8/2020	Cow	P1	555	6/12/2020	6/12/2020 18:50	6/12/2020 18:52	92	122.4699399
SP	Cow	6/8/2020	Cow	P1	392	6/12/2020	6/12/2020 18:52	6/12/2020 19:00	496	36.2873896
ALT	Cow	6/8/2020	Cow	P1	422	6/12/2020	6/12/2020 18:56	6/12/2020 18:58	109	58.9670081
SP	Cow	6/8/2020	Cow	P1	392	6/12/2020	6/12/2020 19:00	6/12/2020 19:01	31	27.2155422
SP	Cow	6/8/2020	Cow	P1	576	6/12/2020	6/12/2020 19:01	6/12/2020 19:32	1874	376.4816671
ALT	Cow	6/8/2020	Cow	P1	414	6/12/2020	6/12/2020 19:32	6/12/2020 19:47	897	122.4699399
ALT	Cow	6/8/2020	Cow	P1	414	6/12/2020	6/12/2020 19:32	6/12/2020 19:33	27	9.0718474
SP	Cow	6/8/2020	Cow	P1	414	6/12/2020	6/12/2020 19:47	6/12/2020 19:49	113	154.2214058
SP	Cow	6/8/2020	Cow	P1	414	6/12/2020	6/12/2020 19:49	6/12/2020 20:27	2239	167.8291769
SP	Cow	6/8/2020	Cow	P1	469	6/12/2020	6/12/2020 20:27	6/12/2020 20:31	280	45.359237
ALT	Cow	6/8/2020	Cow	P1	515	6/12/2020	6/12/2020 20:32	6/12/2020 20:32	12	9.0718474
SP	Cow	6/8/2020	Cow	P1	469	6/12/2020	6/12/2020 20:32	6/12/2020 20:36	231	22.6796185
ALT	Cow	6/8/2020	Cow	P1	377	6/12/2020	6/12/2020 20:34	6/12/2020 20:37	160	49.8951607
SP	Cow	6/8/2020	Cow	P1	440	6/12/2020	6/12/2020 20:36	6/12/2020 20:37	43	13.6077711
SP	Cow	6/8/2020	Cow	P1	555	6/12/2020	6/12/2020 20:38	6/12/2020 20:38	8	4.5359237
SP	Cow	6/8/2020	Cow	P1	578	6/12/2020	6/12/2020 20:38	6/12/2020 20:40	97	4.5359237
SP	Cow	6/8/2020	Cow	P1	440	6/12/2020	6/12/2020 20:40	6/12/2020 20:41	42	13.6077711
ALT	Cow	6/8/2020	Cow	P1	441	6/12/2020	6/12/2020 20:43	6/12/2020 20:46	174	9.0718474
SP	Cow	6/8/2020	Cow	P1	440	6/12/2020	6/12/2020 20:50	6/12/2020 20:57	455	299.3709642
SP	Cow	6/8/2020	Cow	P1	440	6/12/2020	6/12/2020 20:57	6/12/2020 21:01	232	72.5747792
ALT	Cow	6/8/2020	Cow	P1	536	6/12/2020	6/12/2020 21:01	6/12/2020 21:02	24	36.2873896
ALT	Cow	6/8/2020	Cow	P1	573	6/12/2020	6/12/2020 21:02	6/12/2020 21:40	2318	199.5806428
ALT	Cow	6/8/2020	Cow	P1	430	6/12/2020	6/12/2020 21:12	6/12/2020 21:23	637	743.8914868
ALT	Cow	6/8/2020	Cow	P1	430	6/12/2020	6/12/2020 21:23	6/12/2020 21:24	109	18.1436948
ALT	Cow	6/8/2020	Cow	P1	425	6/12/2020	6/12/2020 21:35	6/12/2020 21:41	334	258.5476509
ALT	Cow	6/8/2020	Cow	P1	414	6/12/2020	6/12/2020 21:41	6/12/2020 21:42	18	18.1436948
ALT	Cow	6/8/2020	Cow	P1	422	6/12/2020	6/12/2020 21:50	6/12/2020 21:52	83	36.2873896
ALT	Cow	6/8/2020	Cow	P1	422	6/12/2020	6/12/2020 21:50	6/12/2020 21:50	11	13.6077711
ALT	Cow	6/8/2020	Cow	P1	422	6/12/2020	6/12/2020 21:50	6/12/2020 21:53	189	22.6796185
SP	Cow	6/8/2020	Cow	P1	631	6/12/2020	6/12/2020 21:53	6/12/2020 21:53	6	13.6077711
ALT	Cow	6/8/2020	Cow	P1	521	6/12/2020	6/12/2020 21:53	6/12/2020 21:54	25	4.5359237
ALT	Cow	6/8/2020	Cow	P1	434	6/12/2020	6/12/2020 21:56	6/12/2020 21:58	122	77.1107029
ALT	Cow	6/8/2020	Cow	P1	521	6/12/2020	6/12/2020 21:57	6/12/2020 21:59	87	140.6136347
ALT	Cow	6/8/2020	Cow	P1	420	6/12/2020	6/12/2020 21:58	6/12/2020 22:06	509	476.2719885
ALT	Cow	6/8/2020	Cow	P1	377	6/12/2020	6/12/2020 22:00	6/12/2020 22:20	1218	449.0564463
ALT	Cow	6/8/2020	Cow	P1	434	6/12/2020	6/12/2020 22:06	6/12/2020 22:08	83	4.5359237
ALT	Cow	6/8/2020	Cow	P1	377	6/12/2020	6/12/2020 22:20	6/12/2020 22:22	117	63.5029318
ALT	Cow	6/8/2020	Cow	P1	425	6/12/2020	6/12/2020 22:24	6/12/2020 22:27	212	190.5087954
ALT	Cow	6/8/2020	Cow	P1	377	6/12/2020	6/12/2020 22:28	6/12/2020 23:00	1959	140.6136347
SP	Cow	6/8/2020	Cow	P1	0	6/12/2020	0	0	0	0
SP	Cow	6/8/2020	Cow	P1	0	6/12/2020	0	0	0	0
SP	Cow	6/8/2020	Cow	P1	0	6/12/2020	0	0	0	0
SP	Cow	6/8/2020	Cow	P1	0	6/12/2020	0	0	0	0
SP	Cow	6/8/2020	Cow	P1	0	6/12/2020	0	0	0	0
SP	Cow	6/8/2020	Cow	P1	0	6/12/2020	0	0	0	0
SP	Cow	6/8/2020	Cow	P1	0	6/12/2020	0	0	0	0
SP	Cow	6/8/2020	Cow	P1	0	6/12/2020	0	0	0	0
SP	Cow	6/8/2020	Cow	P1	0	6/12/2020	0	0	0	0
SP	Cow	6/8/2020	Cow	P1	0	6/12/2020	0	0	0	0
SP	Cow	6/8/2020	Cow	P1	0	6/12/2020	0	0	0	0
SP	Cow	6/8/2020	Cow	P1	0	6/12/2020	0	0	0	0
SP	Cow	6/8/2020	Cow	P1	0	6/12/2020	0	0	0	0
SP	Cow	6/8/2020	Cow	P1	0	6/12/2020	0	0	0	0
SP	Cow	6/8/2020	Cow	P1	0	6/12/2020	0	0	0	0
SP	Cow	6/8/2020	Cow	P1	0	6/12/2020	0	0	0	0
SP	Cow	6/8/2020	Cow	P1	0	6/12/2020	0	0	0	0
ALT	Cow	6/8/2020	Cow	P1	0	6/12/2020	0	0	0	0
ALT	Cow	6/8/2020	Cow	P1	0	6/12/2020	0	0	0	0
ALT	Cow	6/8/2020	Cow	P1	0	6/12/2020	0	0	0	0
ALT	Cow	6/8/2020	Cow	P1	0	6/12/2020	0	0	0	0
ALT	Cow	6/8/2020	Cow	P1	0	6/12/2020	0	0	0	0
ALT	Cow	6/8/2020	Cow	P1	0	6/12/2020	0	0	0	0
ALT	Cow	6/8/2020	Cow	P1	0	6/12/2020	0	0	0	0
ALT	Cow	6/8/2020	Cow	P1	0	6/12/2020	0	0	0	0
ALT	Cow	6/8/2020	Cow	P1	0	6/12/2020	0	0	0	0
ALT	Cow	6/8/2020	Cow	P1	0	6/12/2020	0	0	0	0
ALT	Cow	6/8/2020	Cow	P1	0	6/12/2020	0	0	0	0
ALT	Cow	6/8/2020	Cow	P1	0	6/12/2020	0	0	0	0
ALT	Cow	6/8/2020	Cow	P1	0	6/12/2020	0	0	0	0
ALT	Cow	6/8/2020	Cow	P1	0	6/12/2020	0	0	0	0
ALT	Cow	6/8/2020	Cow	P1	0	6/12/2020	0	0	0	0
ALT	Cow	6/8/2020	Cow	P1	0	6/12/2020	0	0	0	0
SP	Cow	6/8/2020	Cow	P1	0	6/12/2020	0	0	0	0
SP	Cow	6/8/2020	Cow	P1	0	6/12/2020	0	0	0	0
SP	Cow	6/8/2020	Cow	P1	0	6/12/2020	0	0	0	0
SP	Cow	6/8/2020	Cow	P1	0	6/12/2020	0	0	0	0
SP	Cow	6/8/2020	Cow	P1	0	6/12/2020	0	0	0	0
SP	Cow	6/8/2020	Cow	P1	0	6/12/2020	0	0	0	0
SP	Cow	6/8/2020	Cow	P1	0	6/12/2020	0	0	0	0
SP	Cow	6/8/2020	Cow	P1	0	6/12/2020	0	0	0	0
SP	Cow	6/8/2020	Cow	P1	0	6/12/2020	0	0	0	0
SP	Cow	6/8/2020	Cow	P1	0	6/12/2020	0	0	0	0
SP	Cow	6/8/2020	Cow	P1	0	6/12/2020	0	0	0	0
SP	Cow	6/8/2020	Cow	P1	0	6/12/2020	0	0	0	0
ALT	Cow	6/8/2020	Cow	P1	0	6/12/2020	0	0	0	0
ALT	Cow	6/8/2020	Cow	P1	0	6/12/2020	0	0	0	0
ALT	Cow	6/8/2020	Cow	P1	0	6/12/2020	0	0	0	0
ALT	Cow	6/8/2020	Cow	P1	0	6/12/2020	0	0	0	0
ALT	Cow	6/8/2020	Cow	P1	0	6/12/2020	0	0	0	0
ALT	Cow	6/8/2020	Cow	P1	0	6/12/2020	0	0	0	0
ALT	Cow	6/8/2020	Cow	P1	0	6/12/2020	0	0	0	0
ALT	Cow	6/8/2020	Cow	P1	0	6/12/2020	0	0	0	0
ALT	Cow	6/8/2020	Cow	P1	0	6/12/2020	0	0	0	0
ALT	Cow	6/8/2020	Cow	P1	0	6/12/2020	0	0	0	0
ALT	Cow	6/8/2020	Cow	P1	0	6/12/2020	0	0	0	0
ALT	Cow	6/8/2020	Cow	P1	0	6/12/2020	0	0	0	0
SP	Heifer	6/8/2020	Heifer	P1	0	6/12/2020	0	0	0	0
SP	Heifer	6/8/2020	Heifer	P1	0	6/12/2020	0	0	0	0
SP	Heifer	6/8/2020	Heifer	P1	0	6/12/2020	0	0	0	0
SP	Heifer	6/8/2020	Heifer	P1	0	6/12/2020	0	0	0	0
SP	Heifer	6/8/2020	Heifer	P1	0	6/12/2020	0	0	0	0
SP	Heifer	6/8/2020	Heifer	P1	0	6/12/2020	0	0	0	0
SP	Heifer	6/8/2020	Heifer	P1	0	6/12/2020	0	0	0	0
SP	Heifer	6/8/2020	Heifer	P1	0	6/12/2020	0	0	0	0
SP	Heifer	6/8/2020	Heifer	P1	0	6/12/2020	0	0	0	0
SP	Heifer	6/8/2020	Heifer	P1	0	6/12/2020	0	0	0	0
SP	Heifer	6/8/2020	Heifer	P1	0	6/12/2020	0	0	0	0
SP	Heifer	6/8/2020	Heifer	P1	0	6/12/2020	0	0	0	0
SP	Heifer	6/8/2020	Heifer	P1	0	6/12/2020	0	0	0	0
SP	Heifer	6/8/2020	Heifer	P1	0	6/12/2020	0	0	0	0
SP	Heifer	6/8/2020	Heifer	P1	0	6/12/2020	0	0	0	0
ALT	Heifer	6/8/2020	Heifer	P1	0	6/12/2020	0	0	0	0
ALT	Heifer	6/8/2020	Heifer	P1	0	6/12/2020	0	0	0	0
ALT	Heifer	6/8/2020	Heifer	P1	0	6/12/2020	0	0	0	0
ALT	Heifer	6/8/2020	Heifer	P1	0	6/12/2020	0	0	0	0
ALT	Heifer	6/8/2020	Heifer	P1	0	6/12/2020	0	0	0	0
ALT	Heifer	6/8/2020	Heifer	P1	0	6/12/2020	0	0	0	0
ALT	Heifer	6/8/2020	Heifer	P1	0	6/12/2020	0	0	0	0
ALT	Heifer	6/8/2020	Heifer	P1	0	6/12/2020	0	0	0	0
ALT	Heifer	6/8/2020	Heifer	P1	0	6/12/2020	0	0	0	0
ALT	Heifer	6/8/2020	Heifer	P1	0	6/12/2020	0	0	0	0
ALT	Heifer	6/8/2020	Heifer	P1	0	6/12/2020	0	0	0	0
ALT	Heifer	6/8/2020	Heifer	P1	0	6/12/2020	0	0	0	0
ALT	Heifer	6/8/2020	Heifer	P1	0	6/12/2020	0	0	0	0
ALT	Heifer	6/8/2020	Heifer	P1	0	6/12/2020	0	0	0	0
ALT	Heifer	6/8/2020	Heifer	P1	0	6/12/2020	0	0	0	0
ALT	Heifer	6/8/2020	Heifer	P1	0	6/12/2020	0	0	0	0
SP	Cow	6/8/2020	Cow	P1	508	6/13/2020	6/13/2020 0:39	6/13/2020 0:40	44	18.1436948
ALT	Cow	6/8/2020	Cow	P1	631	6/13/2020	6/13/2020 0:40	6/13/2020 0:43	148	113.3980925
ALT	Cow	6/8/2020	Cow	P1	631	6/13/2020	6/13/2020 0:43	6/13/2020 0:47	249	331.1224301
ALT	Cow	6/8/2020	Cow	P1	420	6/13/2020	6/13/2020 1:06	6/13/2020 1:10	220	68.0388555
SP	Cow	6/8/2020	Cow	P1	576	6/13/2020	6/13/2020 1:21	6/13/2020 1:23	104	68.0388555
SP	Cow	6/8/2020	Cow	P1	576	6/13/2020	6/13/2020 1:23	6/13/2020 1:33	591	99.7903214
ALT	Cow	6/8/2020	Cow	P1	513	6/13/2020	6/13/2020 1:50	6/13/2020 1:55	298	163.2932532
ALT	Cow	6/8/2020	Cow	P1	438	6/13/2020	6/13/2020 2:01	6/13/2020 2:14	784	494.4156833
SP	Cow	6/8/2020	Cow	P1	576	6/13/2020	6/13/2020 4:10	6/13/2020 4:12	95	27.2155422
SP	Cow	6/8/2020	Cow	P1	414	6/13/2020	6/13/2020 4:12	6/13/2020 4:57	2710	163.2932532
SP	Cow	6/8/2020	Cow	P1	414	6/13/2020	6/13/2020 4:57	6/13/2020 4:58	61	104.3262451
SP	Cow	6/8/2020	Cow	P1	414	6/13/2020	6/13/2020 4:58	6/13/2020 5:02	263	140.6136347
SP	Cow	6/8/2020	Cow	P1	576	6/13/2020	6/13/2020 5:02	6/13/2020 5:03	27	58.9670081
SP	Cow	6/8/2020	Cow	P1	576	6/13/2020	6/13/2020 5:03	6/13/2020 5:05	142	54.4310844
SP	Cow	6/8/2020	Cow	P1	475	6/13/2020	6/13/2020 5:09	6/13/2020 6:00	3081	290.2991168
SP	Heifer	6/8/2020	Heifer	P1	355	6/13/2020	6/13/2020 5:59	6/13/2020 6:02	153	95.2543977
ALT	Cow	6/8/2020	Cow	P1	432	6/13/2020	6/13/2020 6:00	6/13/2020 6:30	1777	36.2873896
ALT	Cow	6/8/2020	Cow	P1	425	6/13/2020	6/13/2020 6:05	6/13/2020 6:10	281	399.1612856
SP	Heifer	6/8/2020	Heifer	P1	248	6/13/2020	6/13/2020 6:10	6/13/2020 6:12	113	22.6796185
SP	Heifer	6/8/2020	Heifer	P1	311	6/13/2020	6/13/2020 6:12	6/13/2020 6:14	134	27.2155422
ALT	Cow	6/8/2020	Cow	P1	425	6/13/2020	6/13/2020 6:12	6/13/2020 6:18	367	394.6253619
SP	Heifer	6/8/2020	Heifer	P1	248	6/13/2020	6/13/2020 6:14	6/13/2020 6:14	13	72.5747792
SP	Heifer	6/8/2020	Heifer	P1	311	6/13/2020	6/13/2020 6:15	6/13/2020 6:17	84	81.6466266
ALT	Heifer	6/8/2020	Heifer	P1	332	6/13/2020	6/13/2020 6:17	6/13/2020 6:20	154	13.6077711
ALT	Cow	6/8/2020	Cow	P1	469	6/13/2020	6/13/2020 6:17	6/13/2020 6:19	109	18.1436948
SP	Heifer	6/8/2020	Heifer	P1	311	6/13/2020	6/13/2020 6:18	6/13/2020 6:18	18	31.7514659
ALT	Cow	6/8/2020	Cow	P1	469	6/13/2020	6/13/2020 6:19	6/13/2020 6:28	506	154.2214058
ALT	Cow	6/8/2020	Cow	P1	377	6/13/2020	6/13/2020 6:21	6/13/2020 6:23	90	58.9670081
SP	Heifer	6/8/2020	Heifer	P1	406	6/13/2020	6/13/2020 6:28	6/13/2020 6:29	57	45.359237
ALT	Cow	6/8/2020	Cow	P1	377	6/13/2020	6/13/2020 6:28	6/13/2020 6:31	178	149.6854821
ALT	Cow	6/8/2020	Cow	P1	432	6/13/2020	6/13/2020 6:30	6/13/2020 6:30	8	18.1436948
SP	Cow	6/8/2020	Cow	P1	578	6/13/2020	6/13/2020 6:30	6/13/2020 6:30	17	36.2873896
SP	Cow	6/8/2020	Cow	P1	578	6/13/2020	6/13/2020 6:30	6/13/2020 6:36	349	249.4758035
ALT	Cow	6/8/2020	Cow	P1	631	6/13/2020	6/13/2020 6:36	6/13/2020 6:37	54	308.4428116
ALT	Cow	6/8/2020	Cow	P1	506	6/13/2020	6/13/2020 6:37	6/13/2020 7:14	2208	154.2214058
ALT	Cow	6/8/2020	Cow	P1	432	6/13/2020	6/13/2020 6:42	6/13/2020 6:44	142	145.1495584
ALT	Cow	6/8/2020	Cow	P1	432	6/13/2020	6/13/2020 6:44	6/13/2020 7:12	1694	54.4310844
ALT	Cow	6/8/2020	Cow	P1	414	6/13/2020	6/13/2020 6:56	6/13/2020 6:57	67	99.7903214
ALT	Cow	6/8/2020	Cow	P1	416	6/13/2020	6/13/2020 7:12	6/13/2020 7:19	371	104.3262451
ALT	Cow	6/8/2020	Cow	P1	441	6/13/2020	6/13/2020 7:14	6/13/2020 7:15	72	4.5359237
SP	Cow	6/8/2020	Cow	P1	469	6/13/2020	6/13/2020 7:15	6/13/2020 8:13	3490	176.9010243
ALT	Cow	6/8/2020	Cow	P1	414	6/13/2020	6/13/2020 7:19	6/13/2020 7:33	836	1065.94207
ALT	Cow	6/8/2020	Cow	P1	416	6/13/2020	6/13/2020 7:20	6/13/2020 7:22	108	190.5087954
ALT	Cow	6/8/2020	Cow	P1	416	6/13/2020	6/13/2020 7:22	6/13/2020 7:23	106	104.3262451
ALT	Cow	6/8/2020	Cow	P1	416	6/13/2020	6/13/2020 7:25	6/13/2020 7:32	454	122.4699399
SP	Cow	6/8/2020	Cow	P1	469	6/13/2020	6/13/2020 8:07	6/13/2020 8:11	237	45.359237
ALT	Cow	6/8/2020	Cow	P1	521	6/13/2020	6/13/2020 8:11	6/13/2020 8:12	30	45.359237
ALT	Cow	6/8/2020	Cow	P1	469	6/13/2020	6/13/2020 8:18	6/13/2020 8:24	308	303.9068879
ALT	Cow	6/8/2020	Cow	P1	573	6/13/2020	6/13/2020 8:19	6/13/2020 9:06	2800	122.4699399
ALT	Cow	6/8/2020	Cow	P1	469	6/13/2020	6/13/2020 8:25	6/13/2020 8:25	6	4.5359237
SP	Cow	6/8/2020	Cow	P1	386	6/13/2020	6/13/2020 8:32	6/13/2020 9:01	1733	45.359237
SP	Cow	6/8/2020	Cow	P1	386	6/13/2020	6/13/2020 9:01	6/13/2020 9:02	64	108.8621688
SP	Cow	6/8/2020	Cow	P1	386	6/13/2020	6/13/2020 9:02	6/13/2020 9:07	258	426.3768278
ALT	Cow	6/8/2020	Cow	P1	573	6/13/2020	6/13/2020 9:06	6/13/2020 9:06	5	4.5359237
ALT	Cow	6/8/2020	Cow	P1	469	6/13/2020	6/13/2020 9:06	6/13/2020 9:07	38	95.2543977
SP	Cow	6/8/2020	Cow	P1	555	6/13/2020	6/13/2020 9:07	6/13/2020 9:07	24	45.359237
SP	Cow	6/8/2020	Cow	P1	555	6/13/2020	6/13/2020 9:07	6/13/2020 9:11	241	99.7903214
ALT	Cow	6/8/2020	Cow	P1	521	6/13/2020	6/13/2020 9:08	6/13/2020 9:08	50	99.7903214
ALT	Cow	6/8/2020	Cow	P1	420	6/13/2020	6/13/2020 9:08	6/13/2020 9:32	1384	99.7903214
ALT	Cow	6/8/2020	Cow	P1	420	6/13/2020	6/13/2020 9:11	6/13/2020 9:16	272	394.6253619
SP	Cow	6/8/2020	Cow	P1	576	6/13/2020	6/13/2020 9:11	6/13/2020 9:12	37	54.4310844
SP	Cow	6/8/2020	Cow	P1	576	6/13/2020	6/13/2020 9:16	6/13/2020 9:17	72	22.6796185
ALT	Cow	6/8/2020	Cow	P1	420	6/13/2020	6/13/2020 9:17	6/13/2020 9:18	19	4.5359237
SP	Cow	6/8/2020	Cow	P1	469	6/13/2020	6/13/2020 9:21	6/13/2020 9:44	1386	2599.08428
ALT	Cow	6/8/2020	Cow	P1	420	6/13/2020	6/13/2020 9:22	6/13/2020 9:30	526	254.0117272
ALT	Cow	6/8/2020	Cow	P1	420	6/13/2020	6/13/2020 9:32	6/13/2020 9:36	244	163.2932532
SP	Cow	6/8/2020	Cow	P1	469	6/13/2020	6/13/2020 9:46	6/13/2020 9:50	286	45.359237
SP	Cow	6/8/2020	Cow	P1	469	6/13/2020	6/13/2020 9:50	6/13/2020 10:21	1856	122.4699399
ALT	Cow	6/8/2020	Cow	P1	420	6/13/2020	6/13/2020 9:54	6/13/2020 10:28	2047	108.8621688
ALT	Cow	6/8/2020	Cow	P1	420	6/13/2020	6/13/2020 10:08	6/13/2020 10:21	750	86.1825503
ALT	Cow	6/8/2020	Cow	P1	420	6/13/2020	6/13/2020 10:21	6/13/2020 10:21	19	9.0718474
ALT	Cow	6/8/2020	Cow	P1	420	6/13/2020	6/13/2020 10:21	6/13/2020 10:22	19	18.1436948
SP	Cow	6/8/2020	Cow	P1	428	6/13/2020	6/13/2020 10:26	6/13/2020 10:26	15	90.718474
ALT	Cow	6/8/2020	Cow	P1	420	6/13/2020	6/13/2020 10:28	6/13/2020 10:40	700	113.3980925
ALT	Cow	6/8/2020	Cow	P1	453	6/13/2020	6/13/2020 10:40	6/13/2020 10:45	259	172.3651006
SP	Cow	6/8/2020	Cow	P1	449	6/13/2020	6/13/2020 10:43	6/13/2020 10:45	114	49.8951607
SP	Cow	6/8/2020	Cow	P1	433	6/13/2020	6/13/2020 10:45	6/13/2020 10:46	29	27.2155422
SP	Cow	6/8/2020	Cow	P1	428	6/13/2020	6/13/2020 10:45	6/13/2020 10:45	37	9.0718474
SP	Cow	6/8/2020	Cow	P1	449	6/13/2020	6/13/2020 10:46	6/13/2020 10:46	26	36.2873896
ALT	Cow	6/8/2020	Cow	P1	430	6/13/2020	6/13/2020 10:46	6/13/2020 10:47	54	86.1825503
SP	Cow	6/8/2020	Cow	P1	433	6/13/2020	6/13/2020 10:47	6/13/2020 10:50	150	140.6136347
ALT	Cow	6/8/2020	Cow	P1	438	6/13/2020	6/13/2020 10:47	6/13/2020 10:50	193	104.3262451
SP	Cow	6/8/2020	Cow	P1	428	6/13/2020	6/13/2020 10:50	6/13/2020 10:51	80	63.5029318
ALT	Cow	6/8/2020	Cow	P1	438	6/13/2020	6/13/2020 10:50	6/13/2020 10:53	150	22.6796185
ALT	Cow	6/8/2020	Cow	P1	536	6/13/2020	6/13/2020 10:51	6/13/2020 10:51	21	40.8233133
SP	Cow	6/8/2020	Cow	P1	428	6/13/2020	6/13/2020 10:51	6/13/2020 10:54	150	72.5747792
SP	Cow	6/8/2020	Cow	P1	428	6/13/2020	6/13/2020 10:54	6/13/2020 10:55	70	72.5747792
SP	Cow	6/8/2020	Cow	P1	433	6/13/2020	6/13/2020 10:55	6/13/2020 10:56	55	63.5029318
ALT	Cow	6/8/2020	Cow	P1	430	6/13/2020	6/13/2020 10:55	6/13/2020 10:56	72	63.5029318
ALT	Cow	6/8/2020	Cow	P1	430	6/13/2020	6/13/2020 10:56	6/13/2020 10:59	180	108.8621688
SP	Cow	6/8/2020	Cow	P1	428	6/13/2020	6/13/2020 10:57	6/13/2020 10:58	42	122.4699399
SP	Cow	6/8/2020	Cow	P1	428	6/13/2020	6/13/2020 10:58	6/13/2020 11:00	133	90.718474
ALT	Cow	6/8/2020	Cow	P1	430	6/13/2020	6/13/2020 10:59	6/13/2020 11:02	149	90.718474
SP	Cow	6/8/2020	Cow	P1	512	6/13/2020	6/13/2020 11:00	6/13/2020 11:02	120	181.436948
SP	Cow	6/8/2020	Cow	P1	631	6/13/2020	6/13/2020 11:03	6/13/2020 11:04	56	22.6796185
SP	Cow	6/8/2020	Cow	P1	631	6/13/2020	6/13/2020 11:05	6/13/2020 11:07	72	208.6524902
SP	Cow	6/8/2020	Cow	P1	406	6/13/2020	6/13/2020 11:07	6/13/2020 11:17	609	934.4002822
ALT	Cow	6/8/2020	Cow	P1	385	6/13/2020	6/13/2020 11:09	6/13/2020 11:10	40	40.8233133
SP	Cow	6/8/2020	Cow	P1	428	6/13/2020	6/13/2020 11:10	6/13/2020 11:10	41	18.1436948
ALT	Cow	6/8/2020	Cow	P1	385	6/13/2020	6/13/2020 11:11	6/13/2020 11:11	23	27.2155422
ALT	Cow	6/8/2020	Cow	P1	385	6/13/2020	6/13/2020 11:12	6/13/2020 11:16	232	145.1495584
ALT	Cow	6/8/2020	Cow	P1	434	6/13/2020	6/13/2020 11:16	6/13/2020 11:18	121	95.2543977
SP	Cow	6/8/2020	Cow	P1	406	6/13/2020	6/13/2020 11:17	6/13/2020 11:17	34	72.5747792
ALT	Cow	6/8/2020	Cow	P1	536	6/13/2020	6/13/2020 11:17	6/13/2020 11:19	86	176.9010243
ALT	Cow	6/8/2020	Cow	P1	533	6/13/2020	6/13/2020 11:17	6/13/2020 11:19	125	68.0388555
ALT	Cow	6/8/2020	Cow	P1	434	6/13/2020	6/13/2020 11:18	6/13/2020 11:19	68	90.718474
SP	Cow	6/8/2020	Cow	P1	406	6/13/2020	6/13/2020 11:19	6/13/2020 11:20	53	108.8621688
ALT	Cow	6/8/2020	Cow	P1	536	6/13/2020	6/13/2020 11:20	6/13/2020 11:21	56	108.8621688
SP	Cow	6/8/2020	Cow	P1	404	6/13/2020	6/13/2020 11:21	6/13/2020 11:22	76	136.077711
ALT	Cow	6/8/2020	Cow	P1	434	6/13/2020	6/13/2020 11:22	6/13/2020 11:23	50	145.1495584
SP	Cow	6/8/2020	Cow	P1	392	6/13/2020	6/13/2020 11:22	6/13/2020 11:28	315	308.4428116
ALT	Cow	6/8/2020	Cow	P1	385	6/13/2020	6/13/2020 11:26	6/13/2020 11:28	79	63.5029318
ALT	Cow	6/8/2020	Cow	P1	469	6/13/2020	6/13/2020 11:27	6/13/2020 11:27	14	22.6796185
ALT	Cow	6/8/2020	Cow	P1	533	6/13/2020	6/13/2020 11:31	6/13/2020 11:31	28	68.0388555
ALT	Cow	6/8/2020	Cow	P1	414	6/13/2020	6/13/2020 11:32	6/13/2020 11:35	167	408.233133
ALT	Cow	6/8/2020	Cow	P1	631	6/13/2020	6/13/2020 11:32	6/13/2020 11:33	67	108.8621688
ALT	Cow	6/8/2020	Cow	P1	385	6/13/2020	6/13/2020 11:35	6/13/2020 11:36	44	77.1107029
ALT	Cow	6/8/2020	Cow	P1	414	6/13/2020	6/13/2020 11:36	6/13/2020 11:37	46	63.5029318
ALT	Cow	6/8/2020	Cow	P1	385	6/13/2020	6/13/2020 11:37	6/13/2020 11:38	49	45.359237
ALT	Cow	6/8/2020	Cow	P1	414	6/13/2020	6/13/2020 11:38	6/13/2020 11:39	63	81.6466266
SP	Cow	6/8/2020	Cow	P1	448	6/13/2020	6/13/2020 11:39	6/13/2020 11:40	75	18.1436948
SP	Cow	6/8/2020	Cow	P1	578	6/13/2020	6/13/2020 11:39	6/13/2020 11:53	890	40.8233133
SP	Cow	6/8/2020	Cow	P1	448	6/13/2020	6/13/2020 11:40	6/13/2020 11:48	448	158.7573295
ALT	Cow	6/8/2020	Cow	P1	453	6/13/2020	6/13/2020 11:41	6/13/2020 11:47	321	476.2719885
SP	Cow	6/8/2020	Cow	P1	578	6/13/2020	6/13/2020 11:48	6/13/2020 11:48	13	40.8233133
SP	Cow	6/8/2020	Cow	P1	439	6/13/2020	6/13/2020 11:49	6/13/2020 11:51	110	54.4310844
ALT	Cow	6/8/2020	Cow	P1	385	6/13/2020	6/13/2020 11:50	6/13/2020 11:52	141	163.2932532
ALT	Cow	6/8/2020	Cow	P1	572	6/13/2020	6/13/2020 11:51	6/13/2020 11:51	11	13.6077711
ALT	Cow	6/8/2020	Cow	P1	572	6/13/2020	6/13/2020 11:52	6/13/2020 11:54	116	22.6796185
SP	Cow	6/8/2020	Cow	P1	439	6/13/2020	6/13/2020 11:53	6/13/2020 11:53	43	36.2873896
ALT	Cow	6/8/2020	Cow	P1	377	6/13/2020	6/13/2020 11:53	6/13/2020 11:56	166	58.9670081
ALT	Cow	6/8/2020	Cow	P1	385	6/13/2020	6/13/2020 11:54	6/13/2020 11:58	223	195.0447191
ALT	Cow	6/8/2020	Cow	P1	572	6/13/2020	6/13/2020 11:54	6/13/2020 11:54	6	22.6796185
SP	Cow	6/8/2020	Cow	P1	449	6/13/2020	6/13/2020 11:54	6/13/2020 12:06	750	571.5263862
SP	Cow	6/8/2020	Cow	P1	439	6/13/2020	6/13/2020 11:56	6/13/2020 12:09	774	36.2873896
ALT	Cow	6/8/2020	Cow	P1	425	6/13/2020	6/13/2020 12:09	6/13/2020 12:09	5	9.0718474
ALT	Cow	6/8/2020	Cow	P1	469	6/13/2020	6/13/2020 12:10	6/13/2020 12:21	622	90.718474
ALT	Cow	6/8/2020	Cow	P1	425	6/13/2020	6/13/2020 12:11	6/13/2020 12:12	70	49.8951607
ALT	Cow	6/8/2020	Cow	P1	425	6/13/2020	6/13/2020 12:15	6/13/2020 12:17	75	54.4310844
ALT	Cow	6/8/2020	Cow	P1	385	6/13/2020	6/13/2020 12:17	6/13/2020 12:19	102	353.8020486
ALT	Cow	6/8/2020	Cow	P1	469	6/13/2020	6/13/2020 12:19	6/13/2020 12:20	58	104.3262451
ALT	Cow	6/8/2020	Cow	P1	469	6/13/2020	6/13/2020 12:20	6/13/2020 12:21	44	68.0388555
ALT	Cow	6/8/2020	Cow	P1	542	6/13/2020	6/13/2020 12:21	6/13/2020 12:22	35	54.4310844
ALT	Cow	6/8/2020	Cow	P1	542	6/13/2020	6/13/2020 12:21	6/13/2020 12:21	5	22.6796185
SP	Cow	6/8/2020	Cow	P1	468	6/13/2020	6/13/2020 12:21	6/13/2020 12:26	312	99.7903214
ALT	Cow	6/8/2020	Cow	P1	469	6/13/2020	6/13/2020 12:23	6/13/2020 12:27	238	317.514659
ALT	Cow	6/8/2020	Cow	P1	425	6/13/2020	6/13/2020 12:25	6/13/2020 12:27	119	54.4310844
ALT	Cow	6/8/2020	Cow	P1	515	6/13/2020	6/13/2020 12:27	6/13/2020 12:27	12	4.5359237
ALT	Cow	6/8/2020	Cow	P1	469	6/13/2020	6/13/2020 12:28	6/13/2020 12:29	31	68.0388555
SP	Cow	6/8/2020	Cow	P1	512	6/13/2020	6/13/2020 12:32	6/13/2020 12:35	158	99.7903214
ALT	Cow	6/8/2020	Cow	P1	422	6/13/2020	6/13/2020 12:33	6/13/2020 12:34	53	49.8951607
SP	Cow	6/8/2020	Cow	P1	512	6/13/2020	6/13/2020 12:35	6/13/2020 12:35	30	13.6077711
ALT	Cow	6/8/2020	Cow	P1	542	6/13/2020	6/13/2020 12:35	6/13/2020 12:35	19	27.2155422
SP	Cow	6/8/2020	Cow	P1	469	6/13/2020	6/13/2020 12:35	6/13/2020 12:38	156	45.359237
SP	Cow	6/8/2020	Cow	P1	470	6/13/2020	6/13/2020 12:35	6/13/2020 12:36	52	9.0718474
ALT	Cow	6/8/2020	Cow	P1	422	6/13/2020	6/13/2020 12:36	6/13/2020 12:38	75	45.359237
ALT	Cow	6/8/2020	Cow	P1	469	6/13/2020	6/13/2020 12:38	6/13/2020 12:40	125	95.2543977
SP	Cow	6/8/2020	Cow	P1	469	6/13/2020	6/13/2020 12:38	6/13/2020 12:38	12	31.7514659
SP	Cow	6/8/2020	Cow	P1	469	6/13/2020	6/13/2020 12:38	6/13/2020 12:44	328	86.1825503
ALT	Cow	6/8/2020	Cow	P1	469	6/13/2020	6/13/2020 12:40	6/13/2020 12:42	76	13.6077711
SP	Cow	6/8/2020	Cow	P1	475	6/13/2020	6/13/2020 12:41	6/13/2020 12:46	302	40.8233133
SP	Cow	6/8/2020	Cow	P1	475	6/13/2020	6/13/2020 12:42	6/13/2020 13:04	1318	213.1884139
SP	Cow	6/8/2020	Cow	P1	475	6/13/2020	6/13/2020 12:44	6/13/2020 12:46	122	68.0388555
SP	Cow	6/8/2020	Cow	P1	576	6/13/2020	6/13/2020 12:46	6/13/2020 12:47	63	45.359237
ALT	Cow	6/8/2020	Cow	P1	422	6/13/2020	6/13/2020 12:46	6/13/2020 12:47	67	49.8951607
ALT	Cow	6/8/2020	Cow	P1	528	6/13/2020	6/13/2020 12:47	6/13/2020 12:52	296	127.0058636
SP	Cow	6/8/2020	Cow	P1	439	6/13/2020	6/13/2020 12:52	6/13/2020 12:52	25	31.7514659
ALT	Cow	6/8/2020	Cow	P1	528	6/13/2020	6/13/2020 12:52	6/13/2020 12:52	7	13.6077711
SP	Cow	6/8/2020	Cow	P1	439	6/13/2020	6/13/2020 12:52	6/13/2020 12:55	139	45.359237
ALT	Cow	6/8/2020	Cow	P1	533	6/13/2020	6/13/2020 12:54	6/13/2020 13:09	952	63.5029318
SP	Cow	6/8/2020	Cow	P1	439	6/13/2020	6/13/2020 12:55	6/13/2020 12:57	136	27.2155422
ALT	Cow	6/8/2020	Cow	P1	445	6/13/2020	6/13/2020 13:03	6/13/2020 13:04	25	13.6077711
ALT	Cow	6/8/2020	Cow	P1	445	6/13/2020	6/13/2020 13:04	6/13/2020 13:09	322	90.718474
ALT	Cow	6/8/2020	Cow	P1	445	6/13/2020	6/13/2020 13:04	6/13/2020 13:08	241	49.8951607
ALT	Cow	6/8/2020	Cow	P1	445	6/13/2020	6/13/2020 13:08	6/13/2020 13:08	6	4.5359237
ALT	Cow	6/8/2020	Cow	P1	533	6/13/2020	6/13/2020 13:08	6/13/2020 13:12	227	36.2873896
ALT	Cow	6/8/2020	Cow	P1	425	6/13/2020	6/13/2020 13:09	6/13/2020 13:22	760	31.7514659
ALT	Cow	6/8/2020	Cow	P1	533	6/13/2020	6/13/2020 13:09	6/13/2020 13:15	318	127.0058636
ALT	Cow	6/8/2020	Cow	P1	572	6/13/2020	6/13/2020 13:12	6/13/2020 13:21	542	36.2873896
ALT	Cow	6/8/2020	Cow	P1	414	6/13/2020	6/13/2020 13:20	6/13/2020 13:35	948	27.2155422
ALT	Cow	6/8/2020	Cow	P1	533	6/13/2020	6/13/2020 13:21	6/13/2020 13:22	47	72.5747792
ALT	Cow	6/8/2020	Cow	P1	425	6/13/2020	6/13/2020 13:22	6/13/2020 13:23	61	54.4310844
SP	Cow	6/8/2020	Cow	P1	576	6/13/2020	6/13/2020 13:22	6/13/2020 13:22	11	95.2543977
SP	Cow	6/8/2020	Cow	P1	576	6/13/2020	6/13/2020 13:22	6/13/2020 13:38	922	902.6488163
ALT	Cow	6/8/2020	Cow	P1	425	6/13/2020	6/13/2020 13:23	6/13/2020 13:32	510	326.5865064
ALT	Cow	6/8/2020	Cow	P1	414	6/13/2020	6/13/2020 13:32	6/13/2020 13:32	48	131.5417873
ALT	Cow	6/8/2020	Cow	P1	414	6/13/2020	6/13/2020 13:34	6/13/2020 13:36	108	199.5806428
ALT	Cow	6/8/2020	Cow	P1	414	6/13/2020	6/13/2020 13:35	6/13/2020 13:36	19	49.8951607
SP	Cow	6/8/2020	Cow	P1	576	6/13/2020	6/13/2020 13:36	6/13/2020 13:55	1175	54.4310844
SP	Cow	6/8/2020	Cow	P1	406	6/13/2020	6/13/2020 13:38	6/13/2020 13:39	91	27.2155422
SP	Cow	6/8/2020	Cow	P1	433	6/13/2020	6/13/2020 13:39	6/13/2020 13:51	696	281.2272694
SP	Cow	6/8/2020	Cow	P1	433	6/13/2020	6/13/2020 13:51	6/13/2020 13:53	98	222.2602613
SP	Cow	6/8/2020	Cow	P1	433	6/13/2020	6/13/2020 13:53	6/13/2020 13:57	242	272.155422
ALT	Cow	6/8/2020	Cow	P1	521	6/13/2020	6/13/2020 13:55	6/13/2020 13:58	147	254.0117272
ALT	Cow	6/8/2020	Cow	P1	416	6/13/2020	6/13/2020 14:03	6/13/2020 14:08	292	217.7243376
ALT	Cow	6/8/2020	Cow	P1	533	6/13/2020	6/13/2020 14:08	6/13/2020 14:09	28	81.6466266
ALT	Cow	6/8/2020	Cow	P1	416	6/13/2020	6/13/2020 14:10	6/13/2020 14:10	11	0
ALT	Cow	6/8/2020	Cow	P1	533	6/13/2020	6/13/2020 14:10	6/13/2020 14:24	819	45.359237
ALT	Cow	6/8/2020	Cow	P1	416	6/13/2020	6/13/2020 14:12	6/13/2020 14:23	672	167.8291769
ALT	Cow	6/8/2020	Cow	P1	533	6/13/2020	6/13/2020 14:14	6/13/2020 14:18	246	344.7302012
ALT	Cow	6/8/2020	Cow	P1	432	6/13/2020	6/13/2020 14:23	6/13/2020 14:24	80	176.9010243
ALT	Cow	6/8/2020	Cow	P1	432	6/13/2020	6/13/2020 14:24	6/13/2020 14:27	150	176.9010243
SP	Cow	6/8/2020	Cow	P1	485	6/13/2020	6/13/2020 14:25	6/13/2020 14:35	565	598.7419284
ALT	Cow	6/8/2020	Cow	P1	432	6/13/2020	6/13/2020 14:31	6/13/2020 14:36	281	290.2991168
SP	Cow	6/8/2020	Cow	P1	512	6/13/2020	6/13/2020 14:35	6/13/2020 14:38	181	149.6854821
ALT	Cow	6/8/2020	Cow	P1	430	6/13/2020	6/13/2020 14:37	6/13/2020 14:38	45	136.077711
SP	Cow	6/8/2020	Cow	P1	485	6/13/2020	6/13/2020 14:40	6/13/2020 14:40	39	18.1436948
SP	Cow	6/8/2020	Cow	P1	485	6/13/2020	6/13/2020 14:40	6/13/2020 14:51	663	99.7903214
SP	Cow	6/8/2020	Cow	P1	485	6/13/2020	6/13/2020 14:41	6/13/2020 14:46	272	77.1107029
ALT	Cow	6/8/2020	Cow	P1	432	6/13/2020	6/13/2020 14:46	6/13/2020 14:48	157	195.0447191
ALT	Cow	6/8/2020	Cow	P1	432	6/13/2020	6/13/2020 14:48	6/13/2020 15:02	841	127.0058636
SP	Cow	6/8/2020	Cow	P1	469	6/13/2020	6/13/2020 14:51	6/13/2020 14:51	12	122.4699399
SP	Cow	6/8/2020	Cow	P1	469	6/13/2020	6/13/2020 14:51	6/13/2020 15:00	529	312.9787353
ALT	Cow	6/8/2020	Cow	P1	572	6/13/2020	6/13/2020 15:18	6/13/2020 15:18	11	4.5359237
ALT	Cow	6/8/2020	Cow	P1	420	6/13/2020	6/13/2020 15:47	6/13/2020 16:03	932	403.6972093
ALT	Cow	6/8/2020	Cow	P1	533	6/13/2020	6/13/2020 16:02	6/13/2020 16:22	1201	249.4758035
ALT	Cow	6/8/2020	Cow	P1	414	6/13/2020	6/13/2020 16:24	6/13/2020 16:47	1377	208.6524902
ALT	Cow	6/8/2020	Cow	P1	425	6/13/2020	6/13/2020 16:41	6/13/2020 16:51	598	108.8621688
SP	Cow	6/8/2020	Cow	P1	512	6/13/2020	6/13/2020 16:47	6/13/2020 16:50	191	22.6796185
SP	Cow	6/8/2020	Cow	P1	512	6/13/2020	6/13/2020 16:50	6/13/2020 17:15	1482	36.2873896
SP	Cow	6/8/2020	Cow	P1	512	6/13/2020	6/13/2020 16:51	6/13/2020 16:53	138	317.514659
SP	Cow	6/8/2020	Cow	P1	512	6/13/2020	6/13/2020 16:53	6/13/2020 17:24	1872	58.9670081
ALT	Cow	6/8/2020	Cow	P1	420	6/13/2020	6/13/2020 17:15	6/13/2020 17:17	162	222.2602613
ALT	Cow	6/8/2020	Cow	P1	469	6/13/2020	6/13/2020 17:18	6/13/2020 17:22	266	312.9787353
ALT	Cow	6/8/2020	Cow	P1	469	6/13/2020	6/13/2020 17:22	6/13/2020 17:36	840	662.2448602
ALT	Cow	6/8/2020	Cow	P1	385	6/13/2020	6/13/2020 17:24	6/13/2020 17:37	749	417.3049804
ALT	Cow	6/8/2020	Cow	P1	385	6/13/2020	6/13/2020 17:34	6/13/2020 17:34	34	58.9670081
ALT	Cow	6/8/2020	Cow	P1	385	6/13/2020	6/13/2020 17:34	6/13/2020 17:38	203	31.7514659
SP	Cow	6/8/2020	Cow	P1	392	6/13/2020	6/13/2020 17:37	6/13/2020 17:37	40	90.718474
ALT	Cow	6/8/2020	Cow	P1	414	6/13/2020	6/13/2020 17:37	6/13/2020 17:39	120	117.9340162
SP	Cow	6/8/2020	Cow	P1	392	6/13/2020	6/13/2020 17:38	6/13/2020 17:38	28	40.8233133
SP	Cow	6/8/2020	Cow	P1	469	6/13/2020	6/13/2020 17:38	6/13/2020 17:38	18	4.5359237
SP	Cow	6/8/2020	Cow	P1	469	6/13/2020	6/13/2020 17:38	6/13/2020 17:43	262	99.7903214
ALT	Cow	6/8/2020	Cow	P1	414	6/13/2020	6/13/2020 17:39	6/13/2020 17:40	41	95.2543977
ALT	Cow	6/8/2020	Cow	P1	385	6/13/2020	6/13/2020 17:42	6/13/2020 17:44	86	185.9728717
SP	Cow	6/8/2020	Cow	P1	469	6/13/2020	6/13/2020 17:43	6/13/2020 17:43	45	122.4699399
SP	Cow	6/8/2020	Cow	P1	469	6/13/2020	6/13/2020 17:43	6/13/2020 17:47	230	199.5806428
ALT	Cow	6/8/2020	Cow	P1	414	6/13/2020	6/13/2020 17:44	6/13/2020 17:48	224	231.3321087
ALT	Cow	6/8/2020	Cow	P1	533	6/13/2020	6/13/2020 17:47	6/13/2020 17:47	8	9.0718474
SP	Cow	6/8/2020	Cow	P1	392	6/13/2020	6/13/2020 17:47	6/13/2020 17:59	713	1651.076227
ALT	Cow	6/8/2020	Cow	P1	533	6/13/2020	6/13/2020 17:48	6/13/2020 17:49	28	13.6077711
ALT	Cow	6/8/2020	Cow	P1	533	6/13/2020	6/13/2020 17:54	6/13/2020 17:58	214	72.5747792
ALT	Cow	6/8/2020	Cow	P1	445	6/13/2020	6/13/2020 17:58	6/13/2020 18:04	359	95.2543977
SP	Cow	6/8/2020	Cow	P1	392	6/13/2020	6/13/2020 17:59	6/13/2020 18:01	124	344.7302012
ALT	Cow	6/8/2020	Cow	P1	430	6/13/2020	6/13/2020 18:02	6/13/2020 18:05	172	131.5417873
ALT	Cow	6/8/2020	Cow	P1	445	6/13/2020	6/13/2020 18:04	6/13/2020 18:07	218	81.6466266
ALT	Cow	6/8/2020	Cow	P1	445	6/13/2020	6/13/2020 18:07	6/13/2020 18:09	110	22.6796185
ALT	Cow	6/8/2020	Cow	P1	445	6/13/2020	6/13/2020 18:09	6/13/2020 18:09	5	31.7514659
ALT	Cow	6/8/2020	Cow	P1	445	6/13/2020	6/13/2020 18:11	6/13/2020 18:14	176	63.5029318
ALT	Cow	6/8/2020	Cow	P1	430	6/13/2020	6/13/2020 18:15	6/13/2020 18:16	54	9.0718474
SP	Cow	6/8/2020	Cow	P1	469	6/13/2020	6/13/2020 18:31	6/13/2020 18:32	15	13.6077711
SP	Cow	6/8/2020	Cow	P1	469	6/13/2020	6/13/2020 18:32	6/13/2020 18:34	158	22.6796185
SP	Cow	6/8/2020	Cow	P1	469	6/13/2020	6/13/2020 18:34	6/13/2020 18:36	102	18.1436948
SP	Cow	6/8/2020	Cow	P1	448	6/13/2020	6/13/2020 18:36	6/13/2020 18:51	884	503.4875307
ALT	Cow	6/8/2020	Cow	P1	463	6/13/2020	6/13/2020 18:37	6/13/2020 18:50	779	721.2118683
ALT	Cow	6/8/2020	Cow	P1	463	6/13/2020	6/13/2020 18:49	6/13/2020 18:51	106	54.4310844
ALT	Cow	6/8/2020	Cow	P1	416	6/13/2020	6/13/2020 18:50	6/13/2020 18:52	115	86.1825503
SP	Cow	6/8/2020	Cow	P1	578	6/13/2020	6/13/2020 18:51	6/13/2020 18:53	118	0
ALT	Cow	6/8/2020	Cow	P1	463	6/13/2020	6/13/2020 18:52	6/13/2020 18:53	58	90.718474
ALT	Cow	6/8/2020	Cow	P1	463	6/13/2020	6/13/2020 18:57	6/13/2020 18:58	30	195.0447191
ALT	Cow	6/8/2020	Cow	P1	416	6/13/2020	6/13/2020 18:58	6/13/2020 19:13	860	580.5982336
SP	Cow	6/8/2020	Cow	P1	439	6/13/2020	6/13/2020 18:58	6/13/2020 19:48	2990	136.077711
ALT	Cow	6/8/2020	Cow	P1	631	6/13/2020	6/13/2020 19:13	6/13/2020 19:17	251	612.3496995
ALT	Cow	6/8/2020	Cow	P1	631	6/13/2020	6/13/2020 19:21	6/13/2020 19:25	245	458.1282937
SP	Cow	6/8/2020	Cow	P1	439	6/13/2020	6/13/2020 19:48	6/13/2020 19:50	156	127.0058636
SP	Cow	6/8/2020	Cow	P1	433	6/13/2020	6/13/2020 20:03	6/13/2020 20:44	2454	421.8409041
ALT	Cow	6/8/2020	Cow	P1	377	6/13/2020	6/13/2020 20:16	6/13/2020 20:20	256	117.9340162
ALT	Cow	6/8/2020	Cow	P1	377	6/13/2020	6/13/2020 20:21	6/13/2020 20:22	76	27.2155422
ALT	Cow	6/8/2020	Cow	P1	377	6/13/2020	6/13/2020 20:25	6/13/2020 20:43	1066	258.5476509
SP	Cow	6/8/2020	Cow	P1	469	6/13/2020	6/13/2020 20:44	6/13/2020 20:46	99	353.8020486
ALT	Cow	6/8/2020	Cow	P1	438	6/13/2020	6/13/2020 21:08	6/13/2020 21:11	187	40.8233133
ALT	Cow	6/8/2020	Cow	P1	469	6/13/2020	6/13/2020 21:13	6/13/2020 21:15	111	131.5417873
ALT	Cow	6/8/2020	Cow	P1	422	6/13/2020	6/13/2020 21:16	6/13/2020 21:20	235	127.0058636
SP	Cow	6/8/2020	Cow	P1	578	6/13/2020	6/13/2020 21:19	6/13/2020 21:21	128	163.2932532
SP	Cow	6/8/2020	Cow	P1	512	6/13/2020	6/13/2020 21:21	6/13/2020 21:58	2249	36.2873896
ALT	Cow	6/8/2020	Cow	P1	506	6/13/2020	6/13/2020 21:26	6/13/2020 21:36	647	870.8973504
ALT	Cow	6/8/2020	Cow	P1	422	6/13/2020	6/13/2020 21:30	6/13/2020 21:38	451	263.0835746
ALT	Cow	6/8/2020	Cow	P1	506	6/13/2020	6/13/2020 21:37	6/13/2020 21:44	392	385.5535145
ALT	Cow	6/8/2020	Cow	P1	416	6/13/2020	6/13/2020 21:38	6/13/2020 22:03	1474	526.1671492
ALT	Cow	6/8/2020	Cow	P1	445	6/13/2020	6/13/2020 22:03	6/13/2020 22:20	1002	244.9398798
SP	Cow	6/8/2020	Cow	P1	512	6/13/2020	6/13/2020 22:05	6/13/2020 22:07	159	4.5359237
[truncated: 31,882 more rows]
