# Supplementary material for: Impacts of Rumen Degradable or Undegradable Protein Supplementation on Supplement Intake and Performance of Yearling Heifers and Cows Grazing Dryland Pastures
Source: Animals (Basel). 2022 Nov 29;12(23):3338. doi: 10.3390/ani12233338 (PMC9736360; doi:10.3390/ani12233338)
Supplement: Supplementary file 1 [file animals-12-03338-s001.zip › Supplementary File S2 Body weight and condition.csv]

TRT	6_4_WT	6_4_BCS	6_4_Calf_WT	7_2_WT	7_2_BCS	7_2_Calf_WT	8_26_WT	8_26_BCS	8_26_Calf_WT	Cow_ADG	Calf_ADG	Cow_BCS_Change	Animal_Type
SP	1037	4.5	361	1094	5	459	1143	5	564	1.26	2.42	0.5	cow
ALT	1393	5	315	1429	5.25	372	1557	6	505	1.95	2.26	1	cow
ALT	1196	5.5	296	1250	6	376	1315	6.5	498	1.42	2.4	1	cow
SP	1164	4.75	330	1191	4.75	398	1270	5.25	545	1.26	2.56	0.5	cow
SP	1393	6	100	1414	6.25	234	1404	6.5	296	0.13	2.33	0.5	cow
SP	1262	5.25	282	1277	5.75	354	1411	5.75	462	1.77	2.14	0.5	cow
SP	1276	5	357	1270	5.25	448	1341	5.75	548	0.77	2.27	0.75	cow
SP	1175	4.75	314	1211	5.5	370	1286	5.25	503	1.32	2.25	0.5	cow
ALT	1132	5	257	1167	5.25	346	1251	5.75	522	1.42	3.15	0.75	cow
ALT	1262	5.25	306	1255	5.5	374	1368	5.75	503	1.26	2.35	0.5	cow
SP	1272	5	166	1338	5.5	185	1429	5.75	351	1.87	2.2	0.75	cow
ALT	1165	5	356	1223	5.25	423	1285	5.75	564	1.43	2.48	0.75	cow
SP	1224	5.25	319	1312	5.75	404	1335	6.25	531	1.32	2.52	1	cow
ALT	1176	4.25	321	1286	5	397	1369	5	533	2.3	2.52	0.75	cow
ALT	1149	4.5	318	1253	4.75	396	1345	5	547	2.33	2.73	0.5	cow
SP	1131	5	190	1159	5.25	249	1288	5.5	372	1.87	2.17	0.5	cow
ALT	1265	4.75	210	1346	5.25	274	1469	5.75	403	2.43	2.3	1	cow
ALT	973	4.5	299	997	4.5	363	1076	4.75	498	1.23	2.37	0.25	cow
ALT	1183	5.25	281	1214	5	351	1308	5.75	479	1.49	2.36	0.5	cow
SP	1129	5	277	1182	5.25	353	1285	5.25	471	1.86	2.31	0.25	cow
SP	1120	4.25	288	1135	4.75	375	1184	5.5	499	0.76	2.51	1.25	cow
ALT	1117	5	327	1180	5.25	403	1211	5.5	519	1.12	2.29	0.5	cow
ALT	1137	4.5	359	1142	4.5	437	1249	5.25	549	1.33	2.26	0.75	cow
SP	1049	4.5	422	1097	4.25	509	1126	4.75	639	0.92	2.58	0.25	cow
ALT	918	5	276	974	5	352	1044	5.5	482	1.5	2.45	0.5	cow
ALT	931	4.25	319	1038	4.75	414	1111	5	555	2.14	2.81	0.75	cow
ALT	958	5	311	1067	5	371	1111	5.5	514	1.82	2.42	0.5	cow
SP	1034	5	325	1086	4.75	412	1137	5.5	540	1.23	2.56	0.5	cow
SP	956	4.75	282	1016	5	339	1073	5.5	450	1.39	2	0.75	cow
ALT	1036	5	279	1104	5	345	1209	5.25	464	2.06	2.2	0.25	cow
ALT	914	4.75	352	948	4.75	425	1055	4.75	587	1.68	2.8	0	cow
ALT	954	5	285	984	5.25	369	1064	5.25	499	1.31	2.55	0.25	cow
SP	865	5	257	929	5	344	984	5	471	1.42	2.55	0	cow
SP	896	4.75	268	973	4.75	343	1047	4.5	494	1.8	2.69	-0.25	cow
ALT	999	5	275	1035	5	344	1107	5.5	458	1.29	2.18	0.5	cow
SP	914	4.25	251	973	4.5	333	1023	4.75	462	1.3	2.51	0.5	cow
ALT	948	4.5	319	997	4.75	386	1107	5.25	506	1.89	2.23	0.75	cow
SP	1032	5	269	1052	4.5	340	1088	5	471	0.67	2.4	0	cow
ALT	967	4.25	264	1006	4.5	332	1102	4.75	474	1.61	2.5	0.5	cow
SP	891	4.75	280	903	5	358	926	5	481	0.42	2.39	0.25	cow
SP	853	5	292	932	5	382	957	5	499	1.24	2.46	0	cow
SP	991	5	320	1062	5	388	1059	5	512	0.81	2.29	0	cow
SP	944	5	281	997	5	370	1042	5	483	1.17	2.4	0	cow
ALT	1021	5	249	1081	5.5	315	1179	6	461	1.88	2.52	1	cow
SP	941	4.75	252	997	4.75	337	1041	5	464	1.19	2.52	0.25	cow
SP	970	4.25	287	963	4.75	353	1041	5	456	0.85	2.01	0.75	cow
ALT	983	4.75	261	1052	5.25	322	1118	5	447	1.61	2.21	0.25	cow
ALT	832	4.5	251	931	5	339	1002	5	458	2.02	2.46	0.5	cow
ALT	1035	5	298	1113	5	384	1183	5.25	555	1.76	3.06	0.25	cow
SP	944	5	259	1019	5	355	1083	5.25	504	1.65	2.92	0.25	cow
SP	1036	5	326	1034	5	390	1067	5	520	0.37	2.31	0	cow
ALT	849	5	266	893	5.25	335	974	5.5	437	1.49	2.04	0.5	cow
ALT	927	5	264	988	5	340	1053	5.25	463	1.5	2.37	0.25	cow
SP	1070	5	246	1142	5	318	1218	5.75	414	1.76	2	0.75	cow
ALT	939	4.75	323	1000	5	401	1096	5.75	547	1.87	2.67	1	cow
SP	988	4.25	311	1016	5	393	1091	5.25	511	1.23	2.38	1	cow
SP	971	5	228	1065	5	285	1098	5.25	403	1.51	2.08	0.25	cow
SP	737	4.75	NA	841	5.5	NA	1029	5.5	NA	3.48	NA	0.75	heifer
SP	1030	5	NA	864	5	NA	1062	5.5	NA	0.38	NA	0.5	heifer
SP	696	4.75	NA	792	5.25	NA	1016	5.25	NA	3.81	NA	0.5	heifer
ALT	726	5	NA	831	5.25	NA	1121	5.5	NA	4.7	NA	0.5	heifer
SP	656	5	NA	712	5.25	NA	872	6	NA	2.57	NA	1	heifer
ALT	645	5	NA	687	5	NA	858	5.5	NA	2.54	NA	0.5	heifer
ALT	705	4.75	NA	823	5	NA	977	5.5	NA	3.24	NA	0.75	heifer
ALT	653	5	NA	759	5.5	NA	909	6	NA	3.05	NA	1	heifer
ALT	658	4.75	NA	742	5	NA	857	5.25	NA	2.37	NA	0.5	heifer
ALT	710	5	NA	846	5	NA	1108	5.5	NA	4.74	NA	0.5	heifer
SP	807	5.25	NA	965	5.5	NA	1194	5.25	NA	4.61	NA	0	heifer
ALT	727	4.5	NA	835	5	NA	957	5.25	NA	2.74	NA	0.75	heifer
ALT	790	5.25	NA	871	5.25	NA	1044	6	NA	3.02	NA	0.75	heifer
ALT	665	4.75	NA	789	5	NA	950	6	NA	3.39	NA	1.25	heifer
SP	634	4.75	NA	740	5.5	NA	925	5.5	NA	3.46	NA	0.75	heifer
SP	813	5	NA	895	5.5	NA	1047	5.5	NA	2.79	NA	0.5	heifer
ALT	696	4.75	NA	821	5.25	NA	928	5.5	NA	2.76	NA	0.75	heifer
SP	694	5	NA	784	5	NA	962	5.75	NA	3.19	NA	0.75	heifer
ALT	919	5.5	NA	978	5.75	NA	1009	6	NA	1.07	NA	0.5	heifer
ALT	734	5.5	NA	832	5.25	NA	1007	5.5	NA	3.25	NA	0	heifer
SP	762	4.75	NA	874	5.5	NA	NA	NA	NA	NA	NA	NA	heifer
ALT	822	5	NA	904	5.5	NA	986	5.75	NA	1.95	NA	0.75	heifer
ALT	852	4.5	NA	896	5.25	NA	1096	5.75	NA	2.9	NA	1.25	heifer
SP	686	4.75	NA	792	5	NA	964	6	NA	3.31	NA	1.25	heifer
SP	783	5	NA	879	5.25	NA	1059	5.75	NA	3.29	NA	0.75	heifer
ALT	798	5.25	NA	857	5.5	NA	1098	6	NA	3.57	NA	0.75	heifer
SP	845	5.25	NA	935	5.5	NA	999	5.5	NA	1.83	NA	0.25	heifer
SP	588	4.75	NA	685	5	NA	892	6	NA	3.62	NA	1.25	heifer
SP	548	4.5	NA	664	5	NA	866	5.5	NA	3.79	NA	1	heifer
SP	896	5	NA	978	5.25	NA	1143	6	NA	2.94	NA	1	heifer
ALT	875	5	NA	818	5	NA	989	5.75	NA	1.36	NA	0.75	heifer
ALT	952	4.75	294	982	5	370	1061	4.75	501	1.3	2.46	0	cow
ALT	936	5	281	986	5	352	1017	5	484	0.96	2.42	0	cow
SP	927	5	241	977	5.25	310	1060	5.75	412	1.58	2.04	0.75	cow
SP	958	4.5	192	1042	5	249	1083	4.75	397	1.49	2.44	0.25	cow
SP	710	5.25	NA	792	5.75	NA	922	5.75	NA	2.52	NA	0.5	heifer
SP	800	5	NA	915	5.25	NA	1049	5.5	NA	2.96	NA	0.5	heifer
SP	702	5	NA	781	5.25	NA	1010	5.75	NA	3.67	NA	0.75	heifer
ALT	749	4.5	NA	825	5.25	NA	926	5.5	NA	2.11	NA	1	heifer
ALT	678	4.75	NA	747	5.25	NA	914	5.25	NA	2.81	NA	0.5	heifer
ALT	700	5	NA	788	5	NA	985	5.75	NA	3.39	NA	0.75	heifer
SP	723	4.75	NA	802	5.5	NA	930	5.75	NA	2.46	NA	1	heifer
ALT	697	5.25	NA	783	5	NA	982	5.75	NA	3.39	NA	0.5	heifer
SP	623	4.25	NA	731	5	NA	893	5.25	NA	3.21	NA	1	heifer
